# Supplementary material for: Acetato(aqua){6,6′-dimeth­oxy-2,2′-[ethane-1,2-diylbis(nitrilo­methanylyl­idene)]diphenolato}cobalt(III) methanol disolvate
Source: Acta Crystallogr Sect E Struct Rep Online. 2012 Jun 23;68(Pt 7):m962–3. doi: 10.1107/S1600536812027687 (PMC3393214; doi:10.1107/S1600536812027687)
Supplement: Supplementary file 1 [file e-68-0m962-sup1.cif]

##############################################################################
#                                                                            #
# This CIF contains the data in a paper accepted for publication in          #
# Acta Crystallographica Section E. It conforms to the requirements of       #
# Notes for Authors for Acta Crystallographica Section E, and has been       #
# peer reviewed under the auspices of the IUCr Commission on Journals.       #
#                                                                            #
# Full details of the Crystallographic Information File format               #
# are given in the paper "The Crystallographic Information File (CIF):       #
# a New Standard Archive File for Crystallography" by S. R. Hall, F. H.      #
# Allen and I. D. Brown [Acta Cryst. (1991), A47, 655-685].                  #
#                                                                            #
# The current version of the core CIF dictionary is obtainable from          #
# ftp://ftp.iucr.org/pub/cif_core.dic.                                       #
#                                                                            #
# Software is freely available for graphical display of the structure(s)     #
# in this CIF. For information consult the CIF software page                 #
# http://www.iucr.org/resources/cif/software.                                #
#                                                                            #
# This file may be used for bona fide research purposes within the           #
# scientific community so long as proper attribution is given to the journal # 
# article from which it was obtained.                                        #
#                                                                            #
##############################################################################
data_I
_audit_creation_method     SHELXL-97
_chemical_name_systematic
;
Acetato(aqua){6,6'-dimethoxy-2,2'-[ethane-1,2-
diylbis(nitrilomethanylylidene)]diphenolato}cobalt(III)
methanol disolvate
;
_chemical_name_common     ?
_chemical_formula_moiety     'C20 H23 Co N2 O7, 2(C H4 O)'
_chemical_formula_sum     'C22 H31 Co N2 O9'
_chemical_formula_iupac     '[Co (C18 H18 N2 O4) (C2 H3 O2) (H2 O)], 2C H4 O'
_chemical_formula_weight     526.42
_chemical_melting_point     ?
_symmetry_cell_setting     monoclinic
_symmetry_space_group_name_H-M     'P 21/c'
_symmetry_space_group_name_Hall     '-P 2ybc'
loop_
    _symmetry_equiv_pos_as_xyz
    'x, y, z'
    '-x, y+1/2, -z+1/2'
    '-x, -y, -z'
    'x, -y-1/2, z-1/2'
_cell_length_a     9.6306(3)
_cell_length_b     13.4129(5)
_cell_length_c     17.9746(7)
_cell_angle_alpha     90.00
_cell_angle_beta     90.716(3)
_cell_angle_gamma     90.00
_cell_volume     2321.67(15)
_cell_formula_units_Z     4
_cell_measurement_reflns_used     8159
_cell_measurement_theta_min     4.6148
_cell_measurement_theta_max     32.6375
_cell_measurement_temperature     115(2)
_exptl_crystal_description     block
_exptl_crystal_colour     black
_exptl_crystal_size_max     0.49
_exptl_crystal_size_mid     0.45
_exptl_crystal_size_min     0.38
_exptl_crystal_density_diffrn     1.506
_exptl_crystal_density_meas     ?
_exptl_crystal_density_method     'not measured'
_exptl_crystal_F_000     1104
_exptl_absorpt_coefficient_mu     0.795
_exptl_absorpt_correction_type     multi-scan
_exptl_absorpt_process_details
;
(CrysAlis RED; Oxford Diffraction, 2007)
;
_exptl_absorpt_correction_T_min     0.91573
_exptl_absorpt_correction_T_max     1.00000
_exptl_special_details     ?
_diffrn_ambient_temperature     115(2)
_diffrn_radiation_type     MoK\a
_diffrn_radiation_wavelength     0.71073
_diffrn_radiation_source     'Enhance (Mo) X-ray Source'
_diffrn_radiation_monochromator     graphite
_diffrn_measurement_device_type
;
Oxford Diffraction Xcalibur diffractometer with a Ruby (Gemini Mo) detector
;
_diffrn_measurement_method     '\w scans'
_diffrn_detector_area_resol_mean     10.5081
_diffrn_reflns_number     16513
_diffrn_reflns_av_R_equivalents     0.0272
_diffrn_reflns_av_sigmaI/netI     0.0492
_diffrn_reflns_theta_min     4.63
_diffrn_reflns_theta_max     32.73
_diffrn_reflns_theta_full     25.00
_diffrn_measured_fraction_theta_max     0.895
_diffrn_measured_fraction_theta_full     0.990
_diffrn_reflns_limit_h_min     -14
_diffrn_reflns_limit_h_max     10
_diffrn_reflns_limit_k_min     -19
_diffrn_reflns_limit_k_max     19
_diffrn_reflns_limit_l_min     -26
_diffrn_reflns_limit_l_max     24
_diffrn_standards_number     2
_diffrn_standards_interval_count     50
_diffrn_standards_interval_time     ?
_diffrn_standards_decay_%     0
_refine_special_details
;
Refinement of <i>F</i>^2^ against ALL reflections. The weighted <i>R</i>-factor
<i>wR</i> and goodness of fit <i>S</i> are based on <i>F</i>^2^, conventional
<i>R</i>-factors <i>R</i> are based on <i>F</i>, with <i>F</i> set to zero for
negative <i>F</i>^2^. The threshold expression of <i>F</i>^2^ >
\s(<i>F</i>^2^) is used only for calculating <i>R</i>-factors(gt) <i>etc</i>.
and is not relevant to the choice of reflections for refinement.
<i>R</i>-factors based on <i>F</i>^2^ are statistically about twice as large
as those based on <i>F</i>, and <i>R</i>- factors based on ALL data will be
even larger.
;
_reflns_number_total     7669
_reflns_number_gt     5549
_reflns_threshold_expression     I>2sigma(I)
_refine_ls_structure_factor_coef     Fsqd
_refine_ls_matrix_type     full
_refine_ls_R_factor_all     0.0587
_refine_ls_R_factor_gt     0.0397
_refine_ls_wR_factor_gt     0.1015
_refine_ls_wR_factor_ref     0.1056
_refine_ls_goodness_of_fit_ref     0.995
_refine_ls_restrained_S_all     0.994
_refine_ls_number_reflns     7669
_refine_ls_number_parameters     322
_refine_ls_number_restraints     3
_refine_ls_hydrogen_treatment     mixed
_refine_ls_weighting_scheme     calc
_refine_ls_weighting_details
                 'calc w=1/[\s^2^(Fo^2^)+(0.0609P)^2^] where P=(Fo^2^+2Fc^2^)/3'
_atom_sites_solution_hydrogens     geom
_atom_sites_solution_primary     direct
_atom_sites_solution_secondary     difmap
_refine_ls_shift/su_max     0.003
_refine_ls_shift/su_mean     0.000
_refine_diff_density_max     0.855
_refine_diff_density_min     -0.448
_refine_ls_extinction_method     none
_refine_ls_extinction_coef     ?
loop_
    _atom_type_symbol
    _atom_type_description
    _atom_type_scat_dispersion_real
    _atom_type_scat_dispersion_imag
    _atom_type_scat_source
    'C' 'C' 0.0033 0.0016
                         'International Tables Vol C Tables 4.2.6.8 and 6.1.1.4'
    'H' 'H' 0.0000 0.0000
                         'International Tables Vol C Tables 4.2.6.8 and 6.1.1.4'
    'N' 'N' 0.0061 0.0033
                         'International Tables Vol C Tables 4.2.6.8 and 6.1.1.4'
    'O' 'O' 0.0106 0.0060
                         'International Tables Vol C Tables 4.2.6.8 and 6.1.1.4'
    'Co' 'Co' 0.3494 0.9721
                         'International Tables Vol C Tables 4.2.6.8 and 6.1.1.4'
_computing_data_collection
;
CrysAlis PRO (Oxford Diffraction, 2007)
;
_computing_cell_refinement
;
CrysAlis PRO (Oxford Diffraction, 2007)
;
_computing_data_reduction
;
CrysAlis PRO (Oxford Diffraction, 2007)
;
_computing_structure_solution     'SHELXS97 (Sheldrick, 2008)'
_computing_structure_refinement     'SHELXL97 (Sheldrick, 2008)'
_computing_molecular_graphics     'SHELXTL (Sheldrick, 2008)'
_computing_publication_material     'SHELXTL (Sheldrick, 2008)'
loop_
    _atom_site_type_symbol
    _atom_site_label
    _atom_site_fract_x
    _atom_site_fract_y
    _atom_site_fract_z
    _atom_site_U_iso_or_equiv
    _atom_site_adp_type
    _atom_site_calc_flag
    _atom_site_refinement_flags
    _atom_site_occupancy
    _atom_site_symmetry_multiplicity
    _atom_site_disorder_assembly
    _atom_site_disorder_group
    Co Co 0.466441(15) 0.494930(12) 0.628307(8) 0.01070(3) Uani d . 1 1 . .
    O O1 0.51899(8) 0.38488(6) 0.56942(4) 0.01284(17) Uani d . 1 1 . .
    O O2 0.61286(8) 0.56561(6) 0.58402(4) 0.01292(17) Uani d . 1 1 . .
    O O3 0.66160(8) 0.25427(7) 0.49906(5) 0.01703(19) Uani d . 1 1 . .
    O O4 0.81315(8) 0.63147(7) 0.50542(5) 0.0193(2) Uani d . 1 1 . .
    O O11 0.57142(8) 0.45215(7) 0.71259(4) 0.01444(18) Uani d . 1 1 . .
    O O12 0.74146(9) 0.41453(8) 0.78855(5) 0.0254(2) Uani d . 1 1 . .
    O O1S 0.97081(11) 0.51409(8) 0.82748(6) 0.0316(3) Uani d . 1 1 . .
    H H1S 0.9021 0.4805 0.8128 0.038 Uiso calc R 1 1 . .
    O O2S 1.00189(11) 0.71051(10) 0.78342(6) 0.0372(3) Uani d . 1 1 . .
    H H2S 0.9767 0.6530 0.7959 0.045 Uiso calc R 1 1 . .
    O O1W 0.34122(8) 0.53835(7) 0.54896(4) 0.01342(17) Uani d D 1 1 . .
    H H1W1 0.3795(14) 0.5775(9) 0.5223(8) 0.033(4) Uiso d D 1 1 . .
    H H1W2 0.3269(17) 0.4892(8) 0.5248(9) 0.035(5) Uiso d D 1 1 . .
    N N1 0.31519(9) 0.42594(8) 0.66977(5) 0.0138(2) Uani d . 1 1 . .
    N N2 0.40860(9) 0.60406(8) 0.68688(5) 0.0133(2) Uani d . 1 1 . .
    C C1 0.49094(12) 0.29163(9) 0.58520(6) 0.0132(2) Uani d . 1 1 . .
    C C2 0.56595(12) 0.21670(9) 0.54734(6) 0.0149(2) Uani d . 1 1 . .
    C C3 0.73547(13) 0.18472(10) 0.45519(7) 0.0221(3) Uani d . 1 1 . .
    H H3A 0.7886 0.1398 0.4878 0.033 Uiso calc R 1 1 . .
    H H3B 0.7992 0.2205 0.4225 0.033 Uiso calc R 1 1 . .
    H H3C 0.6697 0.1458 0.4249 0.033 Uiso calc R 1 1 . .
    C C4 0.54031(13) 0.11683(9) 0.55913(7) 0.0186(3) Uani d . 1 1 . .
    H H4A 0.5914 0.0680 0.5327 0.022 Uiso calc R 1 1 . .
    C C5 0.43877(13) 0.08716(10) 0.61010(7) 0.0209(3) Uani d . 1 1 . .
    H H5A 0.4220 0.0184 0.6188 0.025 Uiso calc R 1 1 . .
    C C6 0.36441(12) 0.15766(10) 0.64706(7) 0.0192(3) Uani d . 1 1 . .
    H H6A 0.2953 0.1372 0.6811 0.023 Uiso calc R 1 1 . .
    C C7 0.38811(12) 0.26038(9) 0.63580(6) 0.0151(2) Uani d . 1 1 . .
    C C8 0.30021(12) 0.33125(10) 0.67197(6) 0.0162(3) Uani d . 1 1 . .
    H H8A 0.2248 0.3058 0.6998 0.019 Uiso calc R 1 1 . .
    C C9 0.21663(12) 0.49324(10) 0.70532(7) 0.0180(3) Uani d . 1 1 . .
    H H9A 0.1627 0.4573 0.7434 0.022 Uiso calc R 1 1 . .
    H H9B 0.1512 0.5215 0.6680 0.022 Uiso calc R 1 1 . .
    C C10 0.30322(12) 0.57550(10) 0.74114(7) 0.0172(3) Uani d . 1 1 . .
    H H10A 0.2439 0.6334 0.7533 0.021 Uiso calc R 1 1 . .
    H H10B 0.3481 0.5511 0.7875 0.021 Uiso calc R 1 1 . .
    C C11 0.45679(12) 0.69332(9) 0.68597(6) 0.0148(2) Uani d . 1 1 . .
    H H11A 0.4160 0.7408 0.7183 0.018 Uiso calc R 1 1 . .
    C C12 0.56841(12) 0.72658(9) 0.63936(6) 0.0145(2) Uani d . 1 1 . .
    C C13 0.60648(12) 0.82845(9) 0.64321(7) 0.0178(3) Uani d . 1 1 . .
    H H13A 0.5585 0.8722 0.6756 0.021 Uiso calc R 1 1 . .
    C C14 0.71224(13) 0.86428(10) 0.60043(7) 0.0209(3) Uani d . 1 1 . .
    H H14A 0.7367 0.9328 0.6029 0.025 Uiso calc R 1 1 . .
    C C15 0.78416(13) 0.80023(10) 0.55325(7) 0.0197(3) Uani d . 1 1 . .
    H H15A 0.8576 0.8254 0.5239 0.024 Uiso calc R 1 1 . .
    C C16 0.74939(12) 0.70131(10) 0.54911(6) 0.0153(3) Uani d . 1 1 . .
    C C17 0.93798(13) 0.66034(12) 0.46918(8) 0.0283(3) Uani d . 1 1 . .
    H H17A 0.9178 0.7145 0.4341 0.042 Uiso calc R 1 1 . .
    H H17B 0.9758 0.6031 0.4422 0.042 Uiso calc R 1 1 . .
    H H17C 1.0060 0.6832 0.5064 0.042 Uiso calc R 1 1 . .
    C C18 0.63880(11) 0.66078(9) 0.59181(6) 0.0127(2) Uani d . 1 1 . .
    C C11A 0.69919(12) 0.43003(10) 0.72351(7) 0.0168(3) Uani d . 1 1 . .
    C C12A 0.79963(13) 0.42151(12) 0.66052(7) 0.0244(3) Uani d . 1 1 . .
    H H12A 0.8400 0.4871 0.6503 0.037 Uiso calc R 1 1 . .
    H H12B 0.7507 0.3973 0.6160 0.037 Uiso calc R 1 1 . .
    H H12C 0.8737 0.3746 0.6742 0.037 Uiso calc R 1 1 . .
    C C1S 0.96778(15) 0.52329(12) 0.90478(8) 0.0308(4) Uani d . 1 1 . .
    H H1S3 1.0350 0.5740 0.9209 0.046 Uiso calc R 1 1 . .
    H H1S1 0.9917 0.4592 0.9277 0.046 Uiso calc R 1 1 . .
    H H1S2 0.8745 0.5432 0.9200 0.046 Uiso calc R 1 1 . .
    C C2S 0.97663(17) 0.72400(13) 0.70700(9) 0.0356(4) Uani d . 1 1 . .
    H H2S1 0.9926 0.7940 0.6939 0.053 Uiso calc R 1 1 . .
    H H2S2 0.8802 0.7061 0.6951 0.053 Uiso calc R 1 1 . .
    H H2S3 1.0395 0.6814 0.6786 0.053 Uiso calc R 1 1 . .
loop_
    _atom_site_aniso_label
    _atom_site_aniso_U_11
    _atom_site_aniso_U_22
    _atom_site_aniso_U_33
    _atom_site_aniso_U_12
    _atom_site_aniso_U_13
    _atom_site_aniso_U_23
    Co 0.01352(6) 0.00968(7) 0.00896(6) -0.00053(6) 0.00239(5) -0.00046(6)
    O1 0.0197(4) 0.0074(4) 0.0115(3) -0.0009(3) 0.0038(3) 0.0000(3)
    O2 0.0161(3) 0.0090(4) 0.0138(4) -0.0018(3) 0.0036(3) -0.0012(3)
    O3 0.0225(4) 0.0118(4) 0.0169(4) 0.0007(3) 0.0048(3) -0.0034(3)
    O4 0.0208(4) 0.0178(4) 0.0195(4) -0.0061(3) 0.0090(3) -0.0042(4)
    O11 0.0165(3) 0.0155(4) 0.0114(4) 0.0009(3) 0.0014(3) 0.0005(3)
    O12 0.0227(4) 0.0368(6) 0.0167(4) 0.0030(4) -0.0017(3) 0.0068(4)
    O1S 0.0299(5) 0.0407(7) 0.0243(5) -0.0068(4) 0.0029(4) -0.0023(5)
    O2S 0.0404(6) 0.0390(7) 0.0321(6) 0.0006(5) -0.0006(5) 0.0016(5)
    O1W 0.0178(4) 0.0106(4) 0.0118(4) -0.0020(3) 0.0015(3) -0.0002(3)
    N1 0.0145(4) 0.0156(5) 0.0114(4) -0.0009(4) 0.0023(3) 0.0013(4)
    N2 0.0159(4) 0.0134(5) 0.0107(4) 0.0016(4) 0.0018(3) -0.0014(4)
    C1 0.0180(5) 0.0107(5) 0.0109(5) -0.0016(4) -0.0023(4) -0.0003(4)
    C2 0.0183(5) 0.0125(5) 0.0138(5) -0.0004(4) -0.0019(4) 0.0004(5)
    C3 0.0238(6) 0.0196(6) 0.0231(6) 0.0053(5) 0.0041(5) -0.0066(5)
    C4 0.0255(6) 0.0103(6) 0.0200(6) 0.0009(5) -0.0032(5) -0.0017(5)
    C5 0.0288(6) 0.0103(6) 0.0236(6) -0.0034(5) -0.0043(5) 0.0035(5)
    C6 0.0220(5) 0.0167(6) 0.0188(6) -0.0055(5) -0.0002(5) 0.0048(5)
    C7 0.0184(5) 0.0128(5) 0.0141(5) -0.0023(4) -0.0003(4) 0.0005(5)
    C8 0.0168(5) 0.0196(6) 0.0122(5) -0.0048(5) 0.0029(4) 0.0020(5)
    C9 0.0148(5) 0.0204(6) 0.0189(5) 0.0003(5) 0.0049(4) -0.0020(5)
    C10 0.0187(5) 0.0191(6) 0.0138(5) 0.0005(5) 0.0052(4) -0.0030(5)
    C11 0.0168(5) 0.0153(6) 0.0124(5) 0.0025(4) 0.0000(4) -0.0031(5)
    C12 0.0172(5) 0.0127(5) 0.0135(5) 0.0011(4) -0.0010(4) -0.0019(4)
    C13 0.0238(5) 0.0117(5) 0.0177(5) 0.0014(5) -0.0027(4) -0.0035(5)
    C14 0.0289(6) 0.0115(6) 0.0223(6) -0.0042(5) -0.0031(5) 0.0000(5)
    C15 0.0233(5) 0.0177(6) 0.0181(6) -0.0070(5) 0.0010(5) 0.0008(5)
    C16 0.0183(5) 0.0157(6) 0.0119(5) -0.0016(4) 0.0007(4) -0.0017(5)
    C17 0.0224(6) 0.0340(8) 0.0287(7) -0.0086(6) 0.0114(5) -0.0055(6)
    C18 0.0153(5) 0.0110(5) 0.0118(5) -0.0013(4) -0.0014(4) -0.0006(4)
    C11A 0.0192(5) 0.0145(6) 0.0167(5) -0.0020(5) 0.0010(4) 0.0014(5)
    C12A 0.0183(5) 0.0338(8) 0.0211(6) 0.0070(5) 0.0044(5) 0.0040(6)
    C1S 0.0294(7) 0.0370(9) 0.0260(7) 0.0033(6) -0.0021(6) -0.0010(7)
    C2S 0.0403(8) 0.0391(9) 0.0275(7) 0.0132(7) 0.0039(6) 0.0047(7)
_geom_special_details
;
All e.s.d.'s (except the e.s.d. in the dihedral angle between two l.s. planes)
are estimated using the full covariance matrix. The cell e.s.d.'s are taken
into account individually in the estimation of e.s.d.'s in distances, angles
and torsion angles; correlations between e.s.d.'s in cell parameters are only
used when they are defined by crystal symmetry. An approximate (isotropic)
treatment of cell e.s.d.'s is used for estimating e.s.d.'s involving l.s.
planes.
;
loop_
    _geom_bond_atom_site_label_1
    _geom_bond_atom_site_label_2
    _geom_bond_site_symmetry_2
    _geom_bond_distance
    _geom_bond_publ_flag
    Co O2 . 1.8839(8) y
    Co N1 . 1.8870(10) y
    Co O1 . 1.8892(8) y
    Co N2 . 1.8910(10) y
    Co O11 . 1.8995(8) y
    Co O1W . 1.9454(8) y
    O1 C1 . 1.3113(14) ?
    O2 C18 . 1.3079(14) ?
    O3 C2 . 1.3696(14) ?
    O3 C3 . 1.4185(15) ?
    O4 C16 . 1.3723(15) ?
    O4 C17 . 1.4279(15) ?
    O11 C11A . 1.2786(14) ?
    O12 C11A . 1.2505(15) ?
    O1S C1S . 1.3956(18) ?
    O1S H1S . 0.8400 ?
    O2S C2S . 1.4038(18) ?
    O2S H2S . 0.8400 ?
    O1W H1W1 . 0.803(11) ?
    O1W H1W2 . 0.801(11) ?
    N1 C8 . 1.2789(17) ?
    N1 C9 . 1.4625(16) ?
    N2 C11 . 1.2842(16) ?
    N2 C10 . 1.4672(15) ?
    C1 C7 . 1.4164(16) ?
    C1 C2 . 1.4168(17) ?
    C2 C4 . 1.3790(17) ?
    C3 H3A . 0.9800 ?
    C3 H3B . 0.9800 ?
    C3 H3C . 0.9800 ?
    C4 C5 . 1.4058(18) ?
    C4 H4A . 0.9500 ?
    C5 C6 . 1.3640(19) ?
    C5 H5A . 0.9500 ?
    C6 C7 . 1.4115(18) ?
    C6 H6A . 0.9500 ?
    C7 C8 . 1.4342(17) ?
    C8 H8A . 0.9500 ?
    C9 C10 . 1.5211(18) ?
    C9 H9A . 0.9900 ?
    C9 H9B . 0.9900 ?
    C10 H10A . 0.9900 ?
    C10 H10B . 0.9900 ?
    C11 C12 . 1.4419(16) ?
    C11 H11A . 0.9500 ?
    C12 C18 . 1.4083(16) ?
    C12 C13 . 1.4162(17) ?
    C13 C14 . 1.3708(18) ?
    C13 H13A . 0.9500 ?
    C14 C15 . 1.3970(19) ?
    C14 H14A . 0.9500 ?
    C15 C16 . 1.3702(18) ?
    C15 H15A . 0.9500 ?
    C16 C18 . 1.4281(16) ?
    C17 H17A . 0.9800 ?
    C17 H17B . 0.9800 ?
    C17 H17C . 0.9800 ?
    C11A C12A . 1.5027(17) ?
    C12A H12A . 0.9800 ?
    C12A H12B . 0.9800 ?
    C12A H12C . 0.9800 ?
    C1S H1S3 . 0.9800 ?
    C1S H1S1 . 0.9800 ?
    C1S H1S2 . 0.9800 ?
    C2S H2S1 . 0.9800 ?
    C2S H2S2 . 0.9800 ?
    C2S H2S3 . 0.9800 ?
loop_
    _geom_angle_atom_site_label_1
    _geom_angle_atom_site_label_2
    _geom_angle_atom_site_label_3
    _geom_angle_site_symmetry_1
    _geom_angle_site_symmetry_3
    _geom_angle
    _geom_angle_publ_flag
    O2 Co N1 . . 177.81(4) ?
    O2 Co O1 . . 87.09(3) ?
    N1 Co O1 . . 92.96(4) ?
    O2 Co N2 . . 94.18(4) ?
    N1 Co N2 . . 85.73(4) ?
    O1 Co N2 . . 178.40(4) ?
    O2 Co O11 . . 95.47(3) ?
    N1 Co O11 . . 86.71(4) ?
    O1 Co O11 . . 93.85(4) ?
    N2 Co O11 . . 86.98(4) ?
    O2 Co O1W . . 90.00(3) ?
    N1 Co O1W . . 87.81(4) ?
    O1 Co O1W . . 89.49(4) ?
    N2 Co O1W . . 89.55(4) ?
    O11 Co O1W . . 173.73(3) ?
    C1 O1 Co . . 124.52(7) ?
    C18 O2 Co . . 126.08(7) ?
    C2 O3 C3 . . 117.14(10) ?
    C16 O4 C17 . . 117.47(10) ?
    C11A O11 Co . . 133.96(8) ?
    C1S O1S H1S . . 109.5 ?
    C2S O2S H2S . . 109.5 ?
    Co O1W H1W1 . . 110.4(11) ?
    Co O1W H1W2 . . 104.6(11) ?
    H1W1 O1W H1W2 . . 107.0(14) ?
    C8 N1 C9 . . 121.69(10) ?
    C8 N1 Co . . 125.95(8) ?
    C9 N1 Co . . 112.23(8) ?
    C11 N2 C10 . . 120.33(10) ?
    C11 N2 Co . . 127.27(8) ?
    C10 N2 Co . . 112.27(8) ?
    O1 C1 C7 . . 124.67(11) ?
    O1 C1 C2 . . 117.72(10) ?
    C7 C1 C2 . . 117.59(11) ?
    O3 C2 C4 . . 125.31(11) ?
    O3 C2 C1 . . 113.22(10) ?
    C4 C2 C1 . . 121.46(11) ?
    O3 C3 H3A . . 109.5 ?
    O3 C3 H3B . . 109.5 ?
    H3A C3 H3B . . 109.5 ?
    O3 C3 H3C . . 109.5 ?
    H3A C3 H3C . . 109.5 ?
    H3B C3 H3C . . 109.5 ?
    C2 C4 C5 . . 120.17(12) ?
    C2 C4 H4A . . 119.9 ?
    C5 C4 H4A . . 119.9 ?
    C6 C5 C4 . . 119.66(12) ?
    C6 C5 H5A . . 120.2 ?
    C4 C5 H5A . . 120.2 ?
    C5 C6 C7 . . 121.33(11) ?
    C5 C6 H6A . . 119.3 ?
    C7 C6 H6A . . 119.3 ?
    C6 C7 C1 . . 119.78(11) ?
    C6 C7 C8 . . 118.98(11) ?
    C1 C7 C8 . . 121.08(11) ?
    N1 C8 C7 . . 125.23(11) ?
    N1 C8 H8A . . 117.4 ?
    C7 C8 H8A . . 117.4 ?
    N1 C9 C10 . . 106.10(9) ?
    N1 C9 H9A . . 110.5 ?
    C10 C9 H9A . . 110.5 ?
    N1 C9 H9B . . 110.5 ?
    C10 C9 H9B . . 110.5 ?
    H9A C9 H9B . . 108.7 ?
    N2 C10 C9 . . 106.75(9) ?
    N2 C10 H10A . . 110.4 ?
    C9 C10 H10A . . 110.4 ?
    N2 C10 H10B . . 110.4 ?
    C9 C10 H10B . . 110.4 ?
    H10A C10 H10B . . 108.6 ?
    N2 C11 C12 . . 124.61(11) ?
    N2 C11 H11A . . 117.7 ?
    C12 C11 H11A . . 117.7 ?
    C18 C12 C13 . . 120.53(11) ?
    C18 C12 C11 . . 121.78(11) ?
    C13 C12 C11 . . 117.68(11) ?
    C14 C13 C12 . . 120.30(12) ?
    C14 C13 H13A . . 119.8 ?
    C12 C13 H13A . . 119.8 ?
    C13 C14 C15 . . 120.16(12) ?
    C13 C14 H14A . . 119.9 ?
    C15 C14 H14A . . 119.9 ?
    C16 C15 C14 . . 120.38(12) ?
    C16 C15 H15A . . 119.8 ?
    C14 C15 H15A . . 119.8 ?
    C15 C16 O4 . . 125.54(11) ?
    C15 C16 C18 . . 121.52(11) ?
    O4 C16 C18 . . 112.94(11) ?
    O4 C17 H17A . . 109.5 ?
    O4 C17 H17B . . 109.5 ?
    H17A C17 H17B . . 109.5 ?
    O4 C17 H17C . . 109.5 ?
    H17A C17 H17C . . 109.5 ?
    H17B C17 H17C . . 109.5 ?
    O2 C18 C12 . . 125.72(10) ?
    O2 C18 C16 . . 117.18(10) ?
    C12 C18 C16 . . 117.10(11) ?
    O12 C11A O11 . . 118.92(11) ?
    O12 C11A C12A . . 119.12(11) ?
    O11 C11A C12A . . 121.96(11) ?
    C11A C12A H12A . . 109.5 ?
    C11A C12A H12B . . 109.5 ?
    H12A C12A H12B . . 109.5 ?
    C11A C12A H12C . . 109.5 ?
    H12A C12A H12C . . 109.5 ?
    H12B C12A H12C . . 109.5 ?
    O1S C1S H1S3 . . 109.5 ?
    O1S C1S H1S1 . . 109.5 ?
    H1S3 C1S H1S1 . . 109.5 ?
    O1S C1S H1S2 . . 109.5 ?
    H1S3 C1S H1S2 . . 109.5 ?
    H1S1 C1S H1S2 . . 109.5 ?
    O2S C2S H2S1 . . 109.5 ?
    O2S C2S H2S2 . . 109.5 ?
    H2S1 C2S H2S2 . . 109.5 ?
    O2S C2S H2S3 . . 109.5 ?
    H2S1 C2S H2S3 . . 109.5 ?
    H2S2 C2S H2S3 . . 109.5 ?
loop_
    _geom_torsion_atom_site_label_1
    _geom_torsion_atom_site_label_2
    _geom_torsion_atom_site_label_3
    _geom_torsion_atom_site_label_4
    _geom_torsion_site_symmetry_1
    _geom_torsion_site_symmetry_2
    _geom_torsion_site_symmetry_3
    _geom_torsion_site_symmetry_4
    _geom_torsion
    _geom_torsion_publ_flag
    O2 Co O1 C1 . . . . 156.99(9) ?
    N1 Co O1 C1 . . . . -25.20(9) ?
    O11 Co O1 C1 . . . . 61.70(9) ?
    O1W Co O1 C1 . . . . -112.98(9) ?
    O1 Co O2 C18 . . . . 172.53(9) ?
    N2 Co O2 C18 . . . . -6.52(9) ?
    O11 Co O2 C18 . . . . -93.88(9) ?
    O1W Co O2 C18 . . . . 83.04(9) ?
    O2 Co O11 C11A . . . . -31.86(12) ?
    N1 Co O11 C11A . . . . 148.33(12) ?
    O1 Co O11 C11A . . . . 55.58(12) ?
    N2 Co O11 C11A . . . . -125.78(12) ?
    O1 Co N1 C8 . . . . 20.37(10) ?
    N2 Co N1 C8 . . . . -160.54(10) ?
    O11 Co N1 C8 . . . . -73.33(10) ?
    O1W Co N1 C8 . . . . 109.74(10) ?
    O1 Co N1 C9 . . . . -163.71(8) ?
    N2 Co N1 C9 . . . . 15.38(8) ?
    O11 Co N1 C9 . . . . 102.60(8) ?
    O1W Co N1 C9 . . . . -74.34(8) ?
    O2 Co N2 C11 . . . . 4.50(10) ?
    N1 Co N2 C11 . . . . -173.30(10) ?
    O11 Co N2 C11 . . . . 99.77(10) ?
    O1W Co N2 C11 . . . . -85.47(10) ?
    O2 Co N2 C10 . . . . -171.28(7) ?
    N1 Co N2 C10 . . . . 10.92(8) ?
    O11 Co N2 C10 . . . . -76.01(8) ?
    O1W Co N2 C10 . . . . 98.75(8) ?
    Co O1 C1 C7 . . . . 17.82(15) ?
    Co O1 C1 C2 . . . . -164.14(8) ?
    C3 O3 C2 C4 . . . . 3.12(16) ?
    C3 O3 C2 C1 . . . . -176.12(10) ?
    O1 C1 C2 O3 . . . . 1.04(15) ?
    C7 C1 C2 O3 . . . . 179.22(10) ?
    O1 C1 C2 C4 . . . . -178.23(10) ?
    C7 C1 C2 C4 . . . . -0.05(16) ?
    O3 C2 C4 C5 . . . . -179.75(11) ?
    C1 C2 C4 C5 . . . . -0.56(18) ?
    C2 C4 C5 C6 . . . . 0.90(18) ?
    C4 C5 C6 C7 . . . . -0.62(18) ?
    C5 C6 C7 C1 . . . . 0.00(18) ?
    C5 C6 C7 C8 . . . . 175.51(11) ?
    O1 C1 C7 C6 . . . . 178.37(11) ?
    C2 C1 C7 C6 . . . . 0.33(16) ?
    O1 C1 C7 C8 . . . . 2.96(17) ?
    C2 C1 C7 C8 . . . . -175.08(10) ?
    C9 N1 C8 C7 . . . . 176.95(11) ?
    Co N1 C8 C7 . . . . -7.49(17) ?
    C6 C7 C8 N1 . . . . 175.92(11) ?
    C1 C7 C8 N1 . . . . -8.64(18) ?
    C8 N1 C9 C10 . . . . 139.65(11) ?
    Co N1 C9 C10 . . . . -36.47(11) ?
    C11 N2 C10 C9 . . . . 150.81(11) ?
    Co N2 C10 C9 . . . . -33.08(11) ?
    N1 C9 C10 N2 . . . . 43.52(12) ?
    C10 N2 C11 C12 . . . . 174.50(10) ?
    Co N2 C11 C12 . . . . -0.97(17) ?
    N2 C11 C12 C18 . . . . -2.50(18) ?
    N2 C11 C12 C13 . . . . 177.98(11) ?
    C18 C12 C13 C14 . . . . 0.19(18) ?
    C11 C12 C13 C14 . . . . 179.72(11) ?
    C12 C13 C14 C15 . . . . -0.64(19) ?
    C13 C14 C15 C16 . . . . 0.24(19) ?
    C14 C15 C16 O4 . . . . -179.43(11) ?
    C14 C15 C16 C18 . . . . 0.62(18) ?
    C17 O4 C16 C15 . . . . 9.33(17) ?
    C17 O4 C16 C18 . . . . -170.72(10) ?
    Co O2 C18 C12 . . . . 5.24(16) ?
    Co O2 C18 C16 . . . . -175.66(7) ?
    C13 C12 C18 O2 . . . . 179.73(11) ?
    C11 C12 C18 O2 . . . . 0.22(18) ?
    C13 C12 C18 C16 . . . . 0.62(16) ?
    C11 C12 C18 C16 . . . . -178.88(10) ?
    C15 C16 C18 O2 . . . . 179.78(11) ?
    O4 C16 C18 O2 . . . . -0.17(14) ?
    C15 C16 C18 C12 . . . . -1.04(17) ?
    O4 C16 C18 C12 . . . . 179.01(10) ?
    Co O11 C11A O12 . . . . 172.02(9) ?
    Co O11 C11A C12A . . . . -8.37(19) ?
loop_
    _geom_hbond_atom_site_label_D
    _geom_hbond_atom_site_label_H
    _geom_hbond_atom_site_label_A
    _geom_hbond_site_symmetry_A
    _geom_hbond_distance_DH
    _geom_hbond_distance_HA
    _geom_hbond_distance_DA
    _geom_hbond_angle_DHA
    O1S H1S O12 . 0.84 1.83 2.6671(14) 173.7
    O2S H2S O1S . 0.84 1.95 2.7682(17) 164.8
    O1W H1W1 O1 3_666 0.803(11) 1.992(13) 2.7334(11) 153.2(13)
    O1W H1W1 O3 3_666 0.803(11) 2.322(12) 2.9124(13) 130.9(13)
    O1W H1W2 O2 3_666 0.801(11) 2.175(15) 2.8071(11) 136.0(14)
    O1W H1W2 O4 3_666 0.801(11) 2.171(12) 2.8840(12) 148.4(16)
    C9 H9A O1S 1_455 0.99 2.52 3.2610(16) 131.5
    C13 H13A O11 2_656 0.95 2.61 3.5380(15) 165.1
    C12A H12B O1 . 0.98 2.38 3.1807(15) 138.6
    C8 H8A O2S 2_646 0.95 2.55 3.4335(16) 154.5
    C10 H10A O2S 1_455 0.99 2.61 3.5119(17) 151.0
    C12A H12C O2S 2_746 0.98 2.62 3.5541(19) 160.5
data_global
_journal_date_recd_electronic     2012-05-24
_journal_date_accepted     2012-06-18
_journal_name_full     'Acta Crystallographica, Section E'
_journal_year     2012
_journal_volume     68
_journal_issue      7
_journal_page_first     m962
_journal_page_last     m963
_journal_paper_category     QM
_journal_paper_doi     10.1107/S1600536812027687
_journal_coeditor_code     JJ2140
_publ_contact_author_name     'Ray J. Butcher'
_publ_contact_author_address
;
Department of Chemistry
Howard University
525 College Street, NW
Washington, DC 2059
USA
;
_publ_contact_author_email     'rbutcher99@yahoo.com'
_publ_contact_author_fax     '202-806-5442'
_publ_contact_author_phone     '202-806-9892'
_publ_section_title
;\
Acetato(aqua){6,6'-dimethoxy-2,2'-[ethane-1,2-diylbis(nitrilomethanylylidene)]\
diphenolato}cobalt(III) methanol disolvate
;
loop_
    _publ_author_name
    _publ_author_footnote
    _publ_author_address
    'Assey, Gervas' ?
;
Nelson Mandela African Institute of Science and Technology,
Department of Materials Science and Engineering,
PO Box 447, Arusha,
Tanzania
;
    'Butcher, Ray J.' .
;
Department of Chemistry
Howard University
525 College Street, NW
Washington, DC 2059
USA
;
    'Gultneh, Yilma' .
;
Department of Chemistry
Howard University
525 College Street, NW
Washington, DC 2059
USA
;
