# Supplementary material for: Acetato(aqua){6,6′-dimeth­oxy-2,2′-[ethane-1,2-diylbis(nitrilo­methanylyl­idene)]diphenolato}cobalt(III) methanol disolvate
Source: Acta Crystallogr Sect E Struct Rep Online. 2012 Jun 23;68(Pt 7):m962–3. doi: 10.1107/S1600536812027687 (PMC3393214; doi:10.1107/S1600536812027687)
Supplement: Supplementary file 2 [file e-68-0m962-Isup2.hkl]

# 
# h,k,l, Fc-squared, Fo-squared, sigma(Fo-squared) and status flag 
# 
data_I
_shelx_title ' ga131 in P2(1)/c' 
_shelx_refln_list_code          4 
_shelx_F_calc_maximum      309.15 
_exptl_crystal_F_000      1104.00 
_reflns_d_resolution_high  0.6572 
 
loop_ 
 _symmetry_equiv_pos_as_xyz 
 'x, y, z' 
 '-x, y+1/2, -z+1/2' 
 '-x, -y, -z' 
 'x, -y-1/2, z-1/2' 
 
_cell_length_a     9.6306 
_cell_length_b    13.4129 
_cell_length_c    17.9746 
_cell_angle_alpha  90.000 
_cell_angle_beta   90.716 
_cell_angle_gamma  90.000 
 
_shelx_F_squared_multiplier     1.000 
 
loop_ 
 _refln_index_h 
 _refln_index_k 
 _refln_index_l 
 _refln_F_squared_calc 
 _refln_F_squared_meas 
 _refln_F_squared_sigma 
 _refln_observed_status 
   3   0   0     3422.29     3123.04     32.23 o 
   4   0   0    14199.23    14076.61     80.09 o 
   5   0   0      842.05      834.12     11.65 o 
   6   0   0      882.20      638.73     11.73 o 
   7   0   0      124.59       92.43      7.46 o 
   8   0   0      465.13      401.37     27.44 o 
   9   0   0      442.56      449.52     26.00 o 
  10   0   0       96.36       89.76     23.15 o 
  11   0   0      395.75      490.18     31.97 o 
  12   0   0      920.00      912.95     40.22 o 
  13   0   0      326.49      352.43     50.07 o 
  14   0   0      330.88      371.34     52.33 o 
   3   1   0      473.03      478.74      8.05 o 
   4   1   0      181.63      185.81      6.41 o 
   5   1   0      213.05      238.09      9.01 o 
   6   1   0     2822.46     2966.65     21.49 o 
   7   1   0      232.72      256.68     10.16 o 
   8   1   0      320.91      299.44     10.76 o 
   9   1   0       12.50       14.54     13.75 o 
  10   1   0       94.81      102.12     16.48 o 
  11   1   0      275.34      272.66     20.02 o 
  12   1   0       57.32      111.60     23.20 o 
  13   1   0       47.30       42.67     23.76 o 
  14   1   0      105.80      118.06     32.97 o 
   2   2   0     1967.87     2311.73     15.65 o 
   3   2   0     3620.24     3435.90     39.25 o 
   4   2   0     1258.93     1362.28     21.19 o 
   5   2   0     1551.58     1487.66     18.78 o 
   6   2   0      443.20      446.20     11.19 o 
   7   2   0        0.50        2.35      8.24 o 
   8   2   0      733.29      709.92     14.89 o 
   9   2   0      173.17      169.43     18.80 o 
  10   2   0      141.41      181.01     20.07 o 
  11   2   0       49.86       80.33     20.51 o 
  12   2   0      890.03      965.54     33.79 o 
  13   2   0      408.97      406.35     29.25 o 
  14   2   0      598.60      674.84     40.75 o 
   1   3   0     2930.15     3036.10     30.40 o 
   2   3   0      139.06      182.96      6.66 o 
   3   3   0      278.03      299.06      5.48 o 
   4   3   0      594.94      727.69      8.04 o 
   5   3   0     1593.15     1760.89     18.32 o 
   6   3   0       78.99       70.09      7.98 o 
   7   3   0      445.74      471.51     14.28 o 
   8   3   0       29.44       35.77     11.65 o 
   9   3   0       16.47       26.32     16.73 o 
  10   3   0        7.44       18.94     18.15 o 
  11   3   0       27.42       30.00     20.09 o 
  12   3   0       33.03       25.39     21.80 o 
  13   3   0       19.63       11.61     22.61 o 
  14   3   0       51.18       94.89     32.04 o 
   0   4   0     7634.05     6697.60     55.09 o 
   2   4   0    18318.12    17505.69     75.48 o 
   4   4   0     2095.54     1906.94     12.38 o 
   5   4   0       60.29       83.51      5.46 o 
   6   4   0      890.28      837.76     15.51 o 
   7   4   0       16.85       18.95     10.01 o 
   8   4   0        8.68       16.01     15.12 o 
   9   4   0     1981.60     1993.74     35.65 o 
  10   4   0      836.04      889.39     36.68 o 
  11   4   0       52.93       79.97     21.07 o 
  12   4   0      132.24      164.89     24.42 o 
  13   4   0      190.64      196.99     33.74 o 
  14   4   0      241.55      296.27     35.91 o 
   1   5   0     8934.00     9818.98    150.17 o 
   2   5   0     1604.68     1542.69     14.84 o 
   3   5   0      896.71      897.69     10.58 o 
   4   5   0     1647.83     1939.83     20.51 o 
   5   5   0     2173.13     2125.44     16.42 o 
   6   5   0       88.46      101.15      7.81 o 
   7   5   0       76.25       81.69     17.79 o 
   8   5   0       25.39       30.94     15.50 o 
   9   5   0      635.04      650.70     25.54 o 
  10   5   0        8.76       28.19     19.11 o 
  11   5   0      366.95      384.52     25.20 o 
  12   5   0      246.43      269.41     25.93 o 
  13   5   0      240.32      445.58     38.53 o 
  14   5   0       19.86      124.98     44.68 o 
   0   6   0     1567.86     1234.16     32.50 o 
   1   6   0       93.76      132.54     13.31 o 
   2   6   0     5133.93     4616.58     71.80 o 
   3   6   0     3562.66     3450.66     25.54 o 
   4   6   0     3214.33     3258.15     30.45 o 
   5   6   0      528.59      492.44      9.27 o 
   6   6   0      424.75      474.11     14.97 o 
   7   6   0      975.54      830.38     14.58 o 
   8   6   0      117.32      112.23     20.94 o 
   9   6   0       13.04        1.67     20.14 o 
  10   6   0      965.90     1175.06     43.27 o 
  11   6   0      799.92      822.60     30.62 o 
  12   6   0     1090.79     1160.84     47.27 o 
  13   6   0      342.00      405.73     38.31 o 
   1   7   0     1618.65     1824.07     54.85 o 
   2   7   0      159.65      187.48     10.02 o 
   3   7   0      128.28      133.59      9.05 o 
   4   7   0       63.24      105.76      8.78 o 
   5   7   0      362.81      319.57     10.75 o 
   6   7   0      111.92      111.57      8.24 o 
   7   7   0       66.28       60.35      9.43 o 
   8   7   0      241.91      243.10     22.25 o 
   9   7   0      480.87      483.14     28.37 o 
  10   7   0      133.03      129.29     21.01 o 
  11   7   0      432.58      399.82     47.15 o 
  12   7   0      408.85      484.68     89.80 o 
   0   8   0     1281.75     1255.73     39.43 o 
   1   8   0     1859.17     1855.77     32.15 o 
   2   8   0     7756.02     8155.22     75.77 o 
   3   8   0     5791.54     5995.91     41.51 o 
   4   8   0     1348.89     1236.83     18.07 o 
   5   8   0      214.99      222.20     10.62 o 
   6   8   0     1290.25     1154.42     21.83 o 
   7   8   0      339.90      363.99     26.70 o 
   8   8   0       22.11       54.39     21.71 o 
   9   8   0      127.65      115.47     22.91 o 
  10   8   0      301.78      365.08     24.65 o 
  11   8   0      370.02      318.73     34.48 o 
  12   8   0      323.14      348.31     37.26 o 
  13   8   0       73.73       51.73     37.52 o 
   1   9   0      369.03      371.07     22.12 o 
   2   9   0      280.87      323.70     15.07 o 
   3   9   0       28.85       41.16     11.63 o 
   4   9   0      115.51      107.69     18.88 o 
   5   9   0     1351.49     1284.52     29.80 o 
   6   9   0       40.24       50.89     13.82 o 
   7   9   0      163.88      168.97     16.83 o 
   8   9   0      372.91      387.46     25.51 o 
   9   9   0       17.89       26.37     20.57 o 
  10   9   0      506.49      543.60     53.80 o 
  11   9   0      543.77      500.05     39.11 o 
  12   9   0       33.30       74.05     33.44 o 
  13   9   0       43.75       94.75     43.36 o 
   0  10   0     3798.93     3876.24     72.30 o 
   1  10   0     1417.86     1424.00     34.78 o 
   2  10   0     4985.73     5291.25     73.09 o 
   3  10   0     8266.65     7934.78     71.22 o 
   4  10   0     9654.82     9525.44     77.53 o 
   5  10   0      340.48      338.35     23.43 o 
   6  10   0       14.73       12.17     15.83 o 
   7  10   0       30.25       28.98     15.27 o 
   8  10   0       35.13       44.79     42.67 o 
   9  10   0      346.23      363.76     53.67 o 
  10  10   0      136.17      149.69     47.35 o 
  11  10   0       79.97       53.21     30.63 o 
  12  10   0      185.21      178.07     45.40 o 
   1  11   0        0.09       -1.09     20.08 o 
   2  11   0     1673.47     1580.76     39.14 o 
   3  11   0     1829.59     1571.06     38.59 o 
   4  11   0       19.03       10.75     21.85 o 
   5  11   0      438.17      459.50     30.91 o 
   6  11   0       66.26       67.29     17.77 o 
   7  11   0      577.54      570.56     26.47 o 
   8  11   0       65.12       79.59     40.58 o 
   9  11   0        6.93       31.54     43.92 o 
  10  11   0      131.03      105.27     52.30 o 
  11  11   0       13.70       11.22     30.64 o 
  12  11   0       12.98       38.72     41.86 o 
   0  12   0     2258.73     2283.88     66.96 o 
   1  12   0     1683.91     1706.44     53.16 o 
   2  12   0       28.77        7.48     21.93 o 
   3  12   0      127.13       88.97     23.18 o 
   4  12   0       14.28        0.45     22.45 o 
   5  12   0      317.79      380.06     27.04 o 
   6  12   0        9.39        3.06     18.67 o 
   7  12   0       64.20       76.56     39.07 o 
   8  12   0       15.21       27.10     43.19 o 
   9  12   0        0.70       51.98     52.55 o 
  10  12   0       20.27       34.19     43.30 o 
   1  13   0       82.03       68.99     25.04 o 
   2  13   0      191.87      190.36     27.61 o 
   3  13   0     1242.51     1125.77     38.80 o 
   4  13   0      154.12      126.88     25.86 o 
   5  13   0      383.86      405.15     29.47 o 
   6  13   0      186.95      194.56     22.19 o 
   7  13   0      312.81      328.76     46.30 o 
   8  13   0       60.82       58.92     45.43 o 
   9  13   0       45.18       38.65     49.54 o 
  10  13   0        1.93       -8.19     46.11 o 
   0  14   0     2315.44     2325.55     73.47 o 
   1  14   0      346.52      382.92     32.79 o 
   2  14   0      307.14      356.45     30.95 o 
   3  14   0      824.33      778.57     37.41 o 
   4  14   0     1649.38     1653.07     69.77 o 
   5  14   0      137.97      117.35     33.57 o 
   6  14   0      101.85      118.36     22.77 o 
   7  14   0       17.05       69.88     46.57 o 
   8  14   0      128.25      122.54     46.08 o 
   9  14   0       41.53       72.33     53.85 o 
   1  15   0      378.49      340.16     35.41 o 
   2  15   0      670.11      628.28     39.03 o 
   3  15   0      889.72      971.26     41.50 o 
   4  15   0      158.95      159.84     31.34 o 
   5  15   0      722.31      745.71     38.14 o 
   6  15   0      318.16      282.52     27.13 o 
   7  15   0      986.60     1148.94     70.13 o 
   8  15   0      567.48      629.56     63.80 o 
   0  16   0     1180.67     1147.58     67.41 o 
   1  16   0     1020.54     1029.82     59.83 o 
   2  16   0       52.34       61.25     30.30 o 
   3  16   0      916.59     1003.14     45.28 o 
   4  16   0      621.23      650.74     38.95 o 
   5  16   0      379.53      401.07     36.09 o 
   6  16   0      115.94      118.38     44.46 o 
   7  16   0        9.12       10.39     50.19 o 
   1  17   0       39.36       65.39     34.16 o 
   2  17   0       25.14       -7.12     33.59 o 
   3  17   0      137.10      154.26     33.88 o 
   4  17   0      710.82      673.48     43.74 o 
   5  17   0      328.88      379.96     30.57 o 
   6  17   0       46.13       52.80     45.84 o 
   0  18   0      646.40      710.69     63.33 o 
   1  18   0     1241.67     1441.71     56.77 o 
   2  18   0     2095.55     2225.78    155.25 o 
   3  18   0      462.89      499.87     42.86 o 
   4  18   0       14.10       21.72     33.24 o 
   5  18   0        4.37      -12.74     45.73 o 
   1  19   0      142.84      184.55     40.19 o 
   2  19   0      352.65      399.43     41.33 o 
   3  19   0      356.15      396.88     57.78 o 
   4  19   0        1.22       34.30     33.60 o 
 -14   1   1      241.43      256.49     49.61 o 
 -13   1   1      493.76      514.98     30.44 o 
 -12   1   1     1647.49     1681.42     40.55 o 
 -11   1   1      995.54     1054.99     28.14 o 
 -10   1   1      461.33      486.79     21.15 o 
  -9   1   1      212.70      209.41     16.05 o 
  -8   1   1     3429.77     3074.84     30.35 o 
  -7   1   1       76.36       74.35      7.59 o 
  -6   1   1      366.64      345.15     11.62 o 
  -5   1   1      238.19      216.05      6.60 o 
  -4   1   1     1100.90      955.61      8.45 o 
  -3   1   1     2907.25     2914.49     19.48 o 
  -2   1   1      609.54      577.98     12.62 o 
   3   1   1     3390.87     3597.50     18.24 o 
   4   1   1      575.57      468.87      8.44 o 
   5   1   1     1100.29      915.58     11.10 o 
   6   1   1     9574.93     9243.87     52.54 o 
   7   1   1     6488.40     6078.45    119.28 o 
   8   1   1     1690.44     1584.87     20.96 o 
   9   1   1       22.46       16.06     13.98 o 
  10   1   1      292.56      291.71     18.38 o 
  11   1   1      140.51      114.24     21.09 o 
  12   1   1      498.58      499.73     27.93 o 
  13   1   1       61.27       58.39     23.30 o 
  14   1   1      156.19      139.78     33.29 o 
 -14   2   1        4.41       36.28     32.20 o 
 -13   2   1        1.44       12.33     22.72 o 
 -12   2   1        4.48       58.60     22.93 o 
 -11   2   1        1.18       38.77     20.27 o 
 -10   2   1      658.21      680.19     31.77 o 
  -9   2   1       90.63       85.66     14.78 o 
  -8   2   1      178.24      174.47     10.86 o 
  -7   2   1        0.77        3.79      8.18 o 
  -6   2   1      218.98      205.12      8.09 o 
  -5   2   1     2760.41     2727.60     20.82 o 
  -4   2   1     1484.48     1562.60     12.02 o 
  -3   2   1      415.88      530.59      8.40 o 
  -2   2   1    12446.35    13380.40    260.09 o 
   2   2   1     4799.30     5083.36     53.33 o 
   3   2   1     1487.87     1403.75     28.89 o 
   4   2   1     2110.86     2544.53     23.54 o 
   5   2   1     1524.96     1426.50     23.22 o 
   6   2   1       34.79       49.68      4.75 o 
   7   2   1        1.61        9.52      9.25 o 
   8   2   1       20.02       13.35     10.38 o 
   9   2   1       73.61       74.50     16.84 o 
  10   2   1        0.05        5.68     17.67 o 
  11   2   1      194.81      155.14     21.73 o 
  12   2   1        3.80        7.77     21.41 o 
  13   2   1        1.67       -8.15     22.39 o 
  14   2   1        3.06       -3.41     31.65 o 
 -14   3   1      237.53      229.33     34.77 o 
 -13   3   1      438.51      472.20     37.60 o 
 -12   3   1      589.68      651.46     30.55 o 
 -11   3   1      562.26      545.70     27.09 o 
 -10   3   1     1386.59     1375.69     32.94 o 
  -9   3   1     3880.68     3781.72     45.76 o 
  -8   3   1     3614.80     3558.30     33.59 o 
  -7   3   1     1309.68     1245.22     19.28 o 
  -6   3   1      947.37      917.45     13.84 o 
  -5   3   1      208.49      210.28      7.67 o 
  -4   3   1      810.17      727.16     18.30 o 
  -3   3   1     1607.60     1660.77     10.65 o 
  -2   3   1      456.52      381.91      5.30 o 
  -1   3   1    13822.93    13887.59     65.88 o 
   1   3   1    16162.52    18102.02     74.82 o 
   2   3   1       37.85       47.27      5.91 o 
   3   3   1      213.70      207.60      6.10 o 
   4   3   1     1471.53     1336.98     12.28 o 
   5   3   1      447.88      423.07      9.71 o 
   6   3   1      802.22      563.55     17.01 o 
   7   3   1      376.17      351.53     13.30 o 
   8   3   1     3352.63     3206.72     31.35 o 
   9   3   1      241.80      240.77     19.77 o 
  10   3   1      184.01      168.42     20.21 o 
  11   3   1      124.11      111.77     21.46 o 
  12   3   1      115.72       73.61     22.80 o 
  13   3   1      222.02      194.45     25.65 o 
  14   3   1       16.40       -5.60     50.31 o 
 -14   4   1       26.01       89.22     33.89 o 
 -13   4   1       14.39       86.06     30.96 o 
 -12   4   1      294.18      285.18     25.26 o 
 -11   4   1       19.71       39.35     20.74 o 
 -10   4   1       75.28       98.81     19.76 o 
  -9   4   1      636.63      676.16     24.83 o 
  -8   4   1       16.71       22.53     15.43 o 
  -7   4   1      592.75      585.38     16.59 o 
  -6   4   1        4.73        8.79      7.07 o 
  -5   4   1      795.79      842.52     12.15 o 
  -4   4   1     2711.72     2516.30     19.51 o 
  -3   4   1       77.81      128.27      4.83 o 
  -2   4   1      108.86       74.86      6.10 o 
  -1   4   1     2233.10     1906.83     46.02 o 
   0   4   1     3953.43     3814.10     30.42 o 
   1   4   1     1657.94     2025.06     27.96 o 
   2   4   1       51.95       33.51      5.68 o 
   3   4   1       86.99      124.87      5.60 o 
   4   4   1      734.66      763.81     11.84 o 
   5   4   1      409.85      486.06      9.54 o 
   6   4   1      122.32      141.92      7.34 o 
   7   4   1        7.84       15.12     13.61 o 
   8   4   1       96.66       89.99     16.39 o 
   9   4   1      540.41      587.22     24.48 o 
  10   4   1      431.03      439.93     23.94 o 
  11   4   1     1151.00     1126.39     33.60 o 
  12   4   1      193.23      198.05     24.63 o 
  13   4   1        2.81       -2.08     22.38 o 
 -14   5   1      190.35      157.29     42.16 o 
 -13   5   1      244.60      284.82     35.72 o 
 -12   5   1      714.05      720.43     41.03 o 
 -11   5   1     1640.13     1681.49     38.03 o 
 -10   5   1     3837.17     4100.60     51.73 o 
  -9   5   1     1876.04     1897.99     38.59 o 
  -8   5   1     3362.80     3284.39     46.25 o 
  -7   5   1      638.44      560.92     23.45 o 
  -6   5   1     1464.15     1379.38     25.17 o 
  -5   5   1       56.72       56.68      4.85 o 
  -4   5   1     1850.80     1709.87     12.67 o 
  -3   5   1     1346.14     1163.08     12.23 o 
  -2   5   1      896.53     1183.19     17.11 o 
  -1   5   1     1913.52     1812.38     24.35 o 
   0   5   1     1243.34     1408.90     27.82 o 
   1   5   1    14951.42    15724.35     84.16 o 
   2   5   1     5194.40     5145.14     28.57 o 
   3   5   1     1615.40     1612.67     14.51 o 
   4   5   1    11033.75    11286.77     95.13 o 
   5   5   1    10333.23    10428.13     60.11 o 
   6   5   1     2413.08     2297.59     25.22 o 
   7   5   1      940.74      923.59     36.30 o 
   8   5   1     2710.14     2727.01     47.65 o 
   9   5   1      111.46      128.97     24.17 o 
  10   5   1       19.02       89.44     28.00 o 
  11   5   1        3.86       13.70     20.45 o 
  12   5   1       25.17       13.94     22.21 o 
  13   5   1      339.87      325.85     35.59 o 
 -13   6   1       21.67      119.47     32.88 o 
 -12   6   1      126.53      169.58     33.25 o 
 -11   6   1      127.75      136.50     21.87 o 
 -10   6   1      361.32      301.81     22.03 o 
  -9   6   1      136.31      151.02     19.07 o 
  -8   6   1      390.29      429.17     24.29 o 
  -7   6   1      258.54      230.39     16.03 o 
  -6   6   1      237.85      212.34      6.85 o 
  -5   6   1     1319.73     1278.86     18.76 o 
  -4   6   1      134.82      117.51      7.07 o 
  -3   6   1     2321.93     2336.31     19.19 o 
  -1   6   1     2389.06     2055.47     28.47 o 
   0   6   1      110.66       38.84     11.86 o 
   1   6   1     2944.11     2571.07     32.66 o 
   2   6   1     4043.16     4179.13     26.64 o 
   3   6   1      684.97      572.36     12.45 o 
   4   6   1      928.72      953.96     12.89 o 
   5   6   1      921.78      931.91     12.40 o 
   6   6   1     2318.99     2426.94     34.37 o 
   7   6   1     1078.81     1114.08     17.84 o 
   8   6   1        0.54        3.84     19.68 o 
   9   6   1       33.48       31.28     17.16 o 
  10   6   1       24.02       46.34     20.47 o 
  11   6   1        5.13       -5.67     20.07 o 
  12   6   1       77.91      103.08     29.93 o 
  13   6   1       48.16       49.34     41.99 o 
 -13   7   1       61.15       75.04     31.58 o 
 -12   7   1      301.17      321.25     36.27 o 
 -11   7   1      863.41      898.44     68.95 o 
 -10   7   1     1155.33     1106.12     31.35 o 
  -9   7   1      987.85      993.58     86.91 o 
  -8   7   1     1521.52     1484.47     35.82 o 
  -7   7   1       56.90       55.60     13.63 o 
  -6   7   1      798.64      833.92     11.58 o 
  -5   7   1     2643.58     2640.43     24.78 o 
  -4   7   1      602.33      631.30     12.43 o 
  -3   7   1     3811.69     3890.70     37.68 o 
  -2   7   1      318.67      334.81     10.13 o 
  -1   7   1      211.72      295.35     16.93 o 
   0   7   1      571.38      472.63     21.48 o 
   1   7   1     2850.76     2620.47     34.88 o 
   2   7   1     2574.03     2532.02     33.33 o 
   3   7   1     6320.09     6409.94     66.23 o 
   4   7   1     8549.12     8627.86     61.65 o 
   5   7   1     4553.57     4319.44     27.46 o 
   6   7   1     1972.00     1964.99     20.88 o 
   7   7   1      469.09      464.45     15.13 o 
   8   7   1        4.64        6.05     19.50 o 
   9   7   1       25.68       16.44     21.70 o 
  10   7   1        0.97       26.32     28.19 o 
  11   7   1       68.61       67.64     21.20 o 
  12   7   1       72.12       69.09     30.19 o 
  13   7   1       72.28       99.86     31.81 o 
 -13   8   1      182.10      257.89     48.26 o 
 -12   8   1       72.80      104.50     31.16 o 
 -11   8   1      102.54       89.67     31.18 o 
 -10   8   1      333.06      366.60     51.71 o 
  -9   8   1      258.72      273.79     23.82 o 
  -8   8   1        6.86       11.54     17.04 o 
  -7   8   1      676.57      666.91     22.66 o 
  -6   8   1      222.25      196.94      8.98 o 
  -5   8   1       83.91       92.78      8.52 o 
  -4   8   1      354.49      375.38     11.94 o 
  -3   8   1       10.83       13.49      9.62 o 
  -2   8   1      621.14      581.34     21.87 o 
  -1   8   1      225.48      213.97     26.25 o 
   0   8   1      768.57      761.95     24.27 o 
   1   8   1     1132.07     1173.04     27.53 o 
   2   8   1     4148.43     4700.01     46.71 o 
   3   8   1      447.32      460.32     19.37 o 
   4   8   1       70.99       59.90     15.95 o 
   5   8   1      290.13      288.70     12.88 o 
   6   8   1      447.74      437.95     13.22 o 
   7   8   1     2139.37     2084.09     43.70 o 
   8   8   1     1251.61     1194.24     35.13 o 
   9   8   1       28.30       47.24     33.30 o 
  10   8   1       43.62       59.03     21.60 o 
  11   8   1       78.88       83.41     29.55 o 
  12   8   1       56.30       31.73     29.84 o 
 -13   9   1       39.25       17.71     40.49 o 
 -12   9   1      114.76      106.30     33.10 o 
 -11   9   1      355.61      371.38     35.72 o 
 -10   9   1      501.95      547.73     54.01 o 
  -9   9   1      198.87      208.64     44.66 o 
  -8   9   1      302.50      303.63     22.49 o 
  -7   9   1       26.08       26.22     24.09 o 
  -6   9   1       33.51       41.16     15.24 o 
  -5   9   1       18.56        7.88     11.36 o 
  -4   9   1      352.21      321.87     14.68 o 
  -3   9   1      509.23      564.65     16.87 o 
  -2   9   1        3.98        2.18     10.07 o 
  -1   9   1      773.73      748.50     26.09 o 
   0   9   1     1287.67     1217.05     30.35 o 
   1   9   1     4219.61     4457.08     51.24 o 
   2   9   1     4902.29     4774.12     53.00 o 
   3   9   1     8487.62     8440.92     68.51 o 
   4   9   1     8405.25     8241.28     97.43 o 
   5   9   1     2013.08     1963.69     30.55 o 
   6   9   1      886.21      915.08     23.27 o 
   7   9   1      333.25      340.71     16.48 o 
   8   9   1     2124.27     2056.81     43.99 o 
   9   9   1      476.22      451.81     29.83 o 
  10   9   1      314.84      293.38     48.31 o 
  11   9   1       17.22       19.12     30.81 o 
  12   9   1       16.96       21.76     29.29 o 
 -12  10   1      163.58      159.67     45.77 o 
 -11  10   1       59.89       29.43     29.64 o 
 -10  10   1       21.90       22.86     46.74 o 
  -9  10   1        4.30        2.92     45.36 o 
  -8  10   1      393.57      396.07     50.44 o 
  -7  10   1      819.81      850.28     36.16 o 
  -6  10   1      166.83      197.28     19.97 o 
  -5  10   1      777.94      774.45     49.53 o 
  -4  10   1     1959.79     1883.01     51.81 o 
  -3  10   1     2281.14     2298.33     41.75 o 
  -2  10   1       54.86       48.36     20.40 o 
  -1  10   1      643.92      709.46     27.90 o 
   0  10   1      370.94      399.69     23.90 o 
   1  10   1     1584.92     1707.96     36.77 o 
   2  10   1      534.04      582.32     26.96 o 
   3  10   1      316.61      332.59     24.51 o 
   4  10   1     4085.83     4083.59     66.82 o 
   5  10   1       36.46       37.48     16.09 o 
   6  10   1       73.60       81.69     16.93 o 
   7  10   1       55.86       70.98     17.88 o 
   8  10   1        0.71       81.46     39.58 o 
   9  10   1       60.01       55.58     46.71 o 
  10  10   1       50.82       69.30     45.59 o 
  11  10   1       90.21       62.55     31.48 o 
  12  10   1       11.34       -7.32     37.67 o 
 -12  11   1     1029.62      936.74     67.13 o 
 -11  11   1      493.34      473.88     63.24 o 
 -10  11   1       54.21       93.35     51.33 o 
  -9  11   1      163.05      119.44     45.21 o 
  -8  11   1      648.20      649.66     53.76 o 
  -7  11   1     1072.21     1083.19     54.39 o 
  -6  11   1      512.83      507.11     26.32 o 
  -5  11   1       18.94       16.20     19.81 o 
  -4  11   1       92.51       88.05     21.74 o 
  -3  11   1      160.62      164.92     24.31 o 
  -2  11   1       21.86       -4.86     21.86 o 
  -1  11   1      162.17      185.44     24.31 o 
   0  11   1       76.71       72.18     20.84 o 
   1  11   1     1239.41     1257.77     35.14 o 
   2  11   1     3213.36     2921.86     49.14 o 
   3  11   1     4214.25     3979.32     59.99 o 
   4  11   1     3970.76     3866.13     54.82 o 
   5  11   1     2910.44     2873.31     48.23 o 
   6  11   1      884.56      820.52     26.43 o 
   7  11   1      615.32      673.24     29.85 o 
   8  11   1      225.66      252.76     50.01 o 
   9  11   1        1.96       -6.21     41.99 o 
  10  11   1        0.96        7.83     49.51 o 
  11  11   1       28.14       15.71     30.40 o 
  12  11   1       12.87       15.68     37.35 o 
 -10  12   1       49.58       60.98     49.75 o 
  -9  12   1       44.20       28.90     49.42 o 
  -8  12   1      474.64      519.68     56.08 o 
  -7  12   1      223.86      184.95     31.19 o 
  -6  12   1      925.85      991.20     33.93 o 
  -5  12   1       45.12       40.23     21.74 o 
  -4  12   1        2.35        0.63     22.02 o 
  -3  12   1      153.35      148.15     24.63 o 
  -2  12   1        1.57       -1.09     22.80 o 
  -1  12   1        7.02        6.38     22.65 o 
   0  12   1       30.40       17.09     22.74 o 
   1  12   1      255.69      227.00     26.30 o 
   2  12   1      175.20      160.21     25.22 o 
   3  12   1     1286.30     1302.82     38.59 o 
   4  12   1      200.84      201.72     25.57 o 
   5  12   1       29.30       31.93     22.57 o 
   6  12   1      424.47      406.82     24.08 o 
   7  12   1       58.23       90.14     22.23 o 
   8  12   1        2.00       -8.56     39.81 o 
   9  12   1      154.51      207.86     53.33 o 
  10  12   1      205.64      272.77     52.04 o 
 -10  13   1      154.36      135.03     48.09 o 
  -9  13   1      123.70       81.22     51.63 o 
  -8  13   1      471.35      507.76     57.83 o 
  -7  13   1      249.84      232.49     31.56 o 
  -6  13   1      765.07      756.61     33.81 o 
  -5  13   1      237.21      216.01     26.81 o 
  -4  13   1        7.26      -10.80     24.01 o 
  -3  13   1       45.44       41.35     24.35 o 
  -2  13   1      105.38      107.68     26.62 o 
  -1  13   1      272.14      234.30     27.29 o 
   0  13   1      998.39     1040.16     38.07 o 
   1  13   1      342.55      337.99     30.27 o 
   2  13   1      359.62      411.95     30.52 o 
   3  13   1      207.83      280.24     28.89 o 
   4  13   1      427.32      511.00     31.91 o 
   5  13   1      438.42      423.51     25.12 o 
   6  13   1      636.34      667.58     32.04 o 
   7  13   1      459.59      482.22     53.82 o 
   8  13   1       74.91       72.64     42.58 o 
   9  13   1       10.17       -6.56     49.44 o 
  10  13   1       58.77       57.90     51.82 o 
  -9  14   1       14.30       20.78     52.47 o 
  -8  14   1      278.54      316.86     51.56 o 
  -7  14   1      278.13      258.66     35.20 o 
  -6  14   1      184.07      190.69     27.82 o 
  -5  14   1      324.47      355.31     32.85 o 
  -4  14   1      122.96      118.28     27.78 o 
  -3  14   1      422.07      428.27     43.05 o 
  -2  14   1        5.50        4.30     24.97 o 
  -1  14   1       53.11       76.51     27.43 o 
   0  14   1       13.52       34.72     26.19 o 
   1  14   1       52.64       53.00     27.39 o 
   2  14   1      164.53      125.86     27.72 o 
   3  14   1       31.93       34.26     27.36 o 
   4  14   1       80.39       59.84     27.82 o 
   5  14   1        0.42       -4.76     21.66 o 
   6  14   1      150.59      178.45     27.17 o 
   7  14   1        8.12       13.26     46.29 o 
   8  14   1       67.64       69.85     45.19 o 
   9  14   1        1.04      -13.51     50.88 o 
  -8  15   1      653.46      711.58     66.50 o 
  -7  15   1      828.03      991.80     49.04 o 
  -6  15   1      421.31      466.03     39.02 o 
  -5  15   1      514.01      520.25     35.99 o 
  -4  15   1        0.08       -5.00     27.81 o 
  -3  15   1      551.45      517.40     36.94 o 
  -2  15   1      305.35      320.25     34.20 o 
  -1  15   1      255.80      271.67     34.71 o 
   0  15   1      388.07      416.94     36.23 o 
   1  15   1      657.04      695.84     39.35 o 
   2  15   1      719.34      798.32     40.78 o 
   3  15   1     1525.29     1480.86     48.59 o 
   4  15   1     1211.16     1234.21     67.01 o 
   5  15   1      790.71      762.89     45.68 o 
   6  15   1      814.97      822.18     38.84 o 
   7  15   1      891.89     1036.92     66.10 o 
   8  15   1      920.23     1018.26     72.46 o 
  -7  16   1      216.71      248.14     56.43 o 
  -6  16   1      162.08      138.75     33.07 o 
  -5  16   1       80.75       66.03     30.96 o 
  -4  16   1      315.87      295.20     35.54 o 
  -3  16   1      310.39      348.06     35.47 o 
  -2  16   1       29.01       20.31     31.80 o 
  -1  16   1      196.52      232.59     33.77 o 
   0  16   1       79.63       69.95     32.31 o 
   1  16   1       13.33       41.67     32.04 o 
   2  16   1      196.91      220.04     34.96 o 
   3  16   1       39.54       89.76     30.80 o 
   4  16   1        4.17        1.34     31.58 o 
   5  16   1       70.99      114.24     30.02 o 
   6  16   1        1.42       12.37     45.49 o 
   7  16   1        3.62       16.42     48.56 o 
  -6  17   1       24.88       17.55     33.79 o 
  -5  17   1      264.18      255.26     52.98 o 
  -4  17   1       93.19       90.97     32.71 o 
  -3  17   1        5.62        7.62     33.08 o 
  -2  17   1      125.58      118.28     33.43 o 
  -1  17   1      151.63      162.04     35.83 o 
   0  17   1      773.56      815.91     46.21 o 
   1  17   1      984.34     1057.60     48.64 o 
   2  17   1      821.42      856.48     45.46 o 
   3  17   1      482.26      463.29     39.67 o 
   4  17   1      364.88      311.63     29.09 o 
   5  17   1      199.50      170.10     32.10 o 
   6  17   1      101.67      115.34     49.27 o 
  -4  18   1      211.88      262.75     63.11 o 
  -3  18   1       46.69       35.61     34.80 o 
  -2  18   1      127.37      171.40     37.03 o 
  -1  18   1      682.31      804.57     47.73 o 
   0  18   1      503.15      586.23     47.83 o 
   1  18   1        9.62        9.15     35.90 o 
   2  18   1      152.01      185.89     64.22 o 
   3  18   1      114.11      135.32     37.15 o 
   4  18   1      157.90      159.17     33.49 o 
   5  18   1        5.81      -14.84     48.53 o 
  -2  19   1      407.83      477.71     57.44 o 
  -1  19   1      255.36      242.41     38.95 o 
   0  19   1      326.67      359.62     42.87 o 
   1  19   1      243.39      219.35     42.16 o 
   2  19   1      167.68       92.09     54.31 o 
   3  19   1      256.84      265.07     36.10 o 
   4  19   1     1389.47     1494.00     54.62 o 
 -13   0   2        1.84      -13.54     27.53 o 
 -12   0   2       95.03       87.49     28.77 o 
 -11   0   2      985.61      914.96     38.37 o 
 -10   0   2     2209.83     2272.51     48.48 o 
  -9   0   2     1500.45     1554.29     62.36 o 
  -8   0   2     1242.02     1195.34     50.65 o 
  -7   0   2      127.08      120.66     17.57 o 
  -6   0   2     1190.24     1098.90     25.57 o 
  -5   0   2     1905.82     1706.25     35.63 o 
  -4   0   2      413.37      342.37     11.14 o 
  -3   0   2        5.87       21.35      3.38 o 
  -2   0   2     3098.74     3456.20     21.43 o 
   2   0   2      328.59      455.40     10.95 o 
   3   0   2    11335.14    10554.13     47.44 o 
   4   0   2     3179.51     3038.76     30.61 o 
   5   0   2     5960.57     5093.44     60.20 o 
   6   0   2     5795.36     6022.73     81.67 o 
   7   0   2    19024.12    18628.90     97.90 o 
   8   0   2     2423.21     2274.04     25.44 o 
   9   0   2     3009.96     2936.77     50.11 o 
  10   0   2       19.59       19.35     20.86 o 
  11   0   2      124.07      134.88     25.22 o 
  12   0   2      914.31      829.99     58.43 o 
  13   0   2      963.61      931.31     65.57 o 
  14   0   2        2.84      -39.44     49.00 o 
 -14   1   2        5.10      -10.65     29.70 o 
 -13   1   2       67.18       76.18     23.29 o 
 -12   1   2        3.04        3.06     22.21 o 
 -11   1   2       69.61       95.22     18.77 o 
 -10   1   2      421.93      385.90     32.56 o 
  -9   1   2       97.73       98.17     15.14 o 
  -8   1   2      197.32      208.37      8.46 o 
  -7   1   2       14.10        7.50      6.37 o 
  -6   1   2      434.81      419.04      9.57 o 
  -5   1   2     2695.31     2875.85     15.96 o 
  -4   1   2     2147.64     2182.45     17.95 o 
  -3   1   2       28.89       48.48      4.44 o 
  -2   1   2       15.96       25.37      4.26 o 
   2   1   2    12874.96    13310.89     71.04 o 
   3   1   2     1650.01     1889.24     26.14 o 
   4   1   2      272.71      308.50      6.95 o 
   5   1   2       24.96       31.62      5.54 o 
   6   1   2     2232.97     2191.96     19.78 o 
   7   1   2      673.37      706.75     11.62 o 
   8   1   2        0.76        3.69      4.89 o 
   9   1   2      124.00      100.48     11.86 o 
  10   1   2        0.85       -3.64     17.68 o 
  11   1   2        1.33       -4.11     19.96 o 
  12   1   2       62.98       73.27     22.64 o 
  13   1   2        2.14       12.98     30.75 o 
  14   1   2        2.60       15.07     33.03 o 
 -14   2   2       68.55       57.02     31.28 o 
 -13   2   2      268.24      271.31     33.54 o 
 -12   2   2       53.80       54.79     21.79 o 
 -11   2   2      484.34      559.02     26.93 o 
 -10   2   2        8.26       32.98     16.72 o 
  -9   2   2     1614.56     1609.02     28.05 o 
  -8   2   2      561.12      490.55     12.96 o 
  -7   2   2     6022.09     5790.33     34.29 o 
  -6   2   2      577.71      576.97     11.65 o 
  -5   2   2    10612.63    10055.49     29.31 o 
  -4   2   2     3358.44     3801.70     18.64 o 
  -3   2   2     7648.06     7032.96     64.02 o 
  -2   2   2     4640.26     4371.02    194.66 o 
   2   2   2    13523.90    14584.29     49.87 o 
   3   2   2      714.91      666.05     18.85 o 
   4   2   2      361.94      376.15      8.77 o 
   5   2   2     4302.96     4311.71     37.71 o 
   6   2   2     5236.77     5196.61     50.65 o 
   7   2   2     4314.69     4040.52     55.59 o 
   8   2   2     3638.14     3197.72     91.30 o 
   9   2   2     2364.14     2260.89     37.22 o 
  10   2   2       19.39       18.11     17.79 o 
  11   2   2        4.44       -0.58     20.00 o 
  12   2   2        2.26       -6.99     21.45 o 
  13   2   2       10.25      -10.53     22.90 o 
  14   2   2       16.38       -9.70     33.94 o 
 -14   3   2        0.04      -12.25     29.39 o 
 -13   3   2        1.54       -0.48     29.10 o 
 -12   3   2      340.05      390.82     26.83 o 
 -11   3   2       36.72       30.14     20.35 o 
 -10   3   2      349.45      378.34     22.98 o 
  -9   3   2     2410.00     2363.37     45.67 o 
  -8   3   2     3879.65     3873.82     43.91 o 
  -7   3   2      179.16      148.07     12.12 o 
  -6   3   2       71.96       46.76      6.47 o 
  -5   3   2      334.06      342.12      8.21 o 
  -4   3   2     2360.53     2711.42     20.54 o 
  -3   3   2     2567.12     2634.43     24.36 o 
  -2   3   2     5423.61     6561.53    192.86 o 
  -1   3   2     8430.89     9366.01    289.31 o 
   0   3   2     3890.79     4428.59     41.06 o 
   1   3   2     9213.89     9821.91    103.58 o 
   2   3   2      138.74      172.54      8.07 o 
   3   3   2     1875.86     2117.24     17.84 o 
   4   3   2     2670.84     2644.71     17.78 o 
   5   3   2       86.37      116.42      6.25 o 
   6   3   2      208.29      138.30      7.39 o 
   7   3   2        0.48        3.86      5.72 o 
   8   3   2        9.05        4.39      2.94 o 
   9   3   2       35.80       63.11     17.41 o 
  10   3   2       19.85       28.23     18.08 o 
  11   3   2        1.53        1.90     19.75 o 
  12   3   2        3.86       -4.32     21.67 o 
  13   3   2       13.50        2.74     22.13 o 
  14   3   2        0.97      -33.76     48.99 o 
 -14   4   2       36.84       41.02     30.17 o 
 -13   4   2       61.72       54.20     30.12 o 
 -12   4   2      103.08      108.35     29.41 o 
 -11   4   2     1234.31     1230.95     33.67 o 
 -10   4   2     2294.78     2338.79     45.12 o 
  -9   4   2     3850.03     3797.18     46.08 o 
  -8   4   2     2554.71     2554.95     29.73 o 
  -7   4   2     4458.42     4307.98     32.24 o 
  -6   4   2     2460.16     2325.85     22.00 o 
  -5   4   2      633.82      562.01     13.85 o 
  -4   4   2     6866.74     6274.94     24.20 o 
  -3   4   2    11028.35    11814.17     52.82 o 
  -2   4   2     8043.76     7872.93     52.21 o 
  -1   4   2       81.37       39.19     10.05 o 
   0   4   2     1134.73      972.13     17.72 o 
   1   4   2     8234.92     8330.82    108.31 o 
   2   4   2     1851.56     2046.85     17.52 o 
   3   4   2       20.92       52.98      5.39 o 
   4   4   2       31.61       34.95      5.50 o 
   5   4   2     7427.62     7282.24     48.16 o 
   6   4   2      855.14      759.50     15.00 o 
   7   4   2     4073.71     3841.29     36.55 o 
   8   4   2     3102.34     3095.51     40.19 o 
   9   4   2     2684.60     2694.03     40.59 o 
  10   4   2     1302.23     1313.57     32.64 o 
  11   4   2     2857.53     2886.33     71.27 o 
  12   4   2     1101.44     1191.24     36.31 o 
  13   4   2      328.36      320.60     41.15 o 
 -14   5   2      156.84      157.54     44.47 o 
 -13   5   2       13.46       54.44     30.88 o 
 -12   5   2        0.10       17.15     28.82 o 
 -11   5   2      194.53      196.83     22.58 o 
 -10   5   2      127.58      143.84     20.65 o 
  -9   5   2       29.77       42.04     16.87 o 
  -8   5   2      741.31      705.29     30.06 o 
  -7   5   2     1086.50     1073.12     18.13 o 
  -6   5   2      896.74      881.50     18.52 o 
  -5   5   2      576.61      649.01     13.33 o 
  -4   5   2     1051.69      954.17     11.14 o 
  -3   5   2       12.60        9.62      5.08 o 
  -2   5   2     1027.90     1001.43     11.56 o 
  -1   5   2        0.56       -0.44     10.02 o 
   0   5   2     1930.22     1998.61     26.93 o 
   1   5   2      446.14      492.57     16.69 o 
   2   5   2       81.85       87.45      8.67 o 
   3   5   2      139.20       88.29      6.03 o 
   4   5   2       60.48       59.35      6.00 o 
   5   5   2     1580.84     1655.92     28.04 o 
   6   5   2     1062.76     1055.50     18.50 o 
   7   5   2      125.42      100.66      9.75 o 
   8   5   2      110.62      111.45      7.02 o 
   9   5   2       35.81       53.75     17.89 o 
  10   5   2        0.05        1.33     18.83 o 
  11   5   2      169.21      196.22     23.63 o 
  12   5   2      168.03      185.16     24.10 o 
  13   5   2        2.10        6.91     28.69 o 
 -13   6   2        3.28        3.77     30.92 o 
 -12   6   2       13.33       -0.81     29.90 o 
 -11   6   2      747.70      761.48     40.84 o 
 -10   6   2      389.15      390.63     22.96 o 
  -9   6   2      664.27      660.62     23.89 o 
  -8   6   2     2609.11     2512.24     49.84 o 
  -7   6   2     7290.34     6956.40     52.40 o 
  -6   6   2     3434.07     3324.58     38.23 o 
  -5   6   2     3619.94     3305.18     21.95 o 
  -4   6   2      609.05      688.30     11.14 o 
  -3   6   2     3590.01     3491.77     27.40 o 
  -2   6   2     1961.03     1889.97     19.55 o 
  -1   6   2     1968.81     2087.94     29.30 o 
   0   6   2      747.39      814.26     27.59 o 
   1   6   2        5.53        7.29     11.81 o 
   2   6   2     1320.70     1475.12     20.97 o 
   3   6   2      804.61      745.88     11.87 o 
   4   6   2     3830.23     3821.14     31.37 o 
   5   6   2     6354.48     6333.60     37.61 o 
   6   6   2      588.28      604.10     22.08 o 
   7   6   2     2788.06     2704.66     49.62 o 
   8   6   2     1477.99     1390.20     19.24 o 
   9   6   2     2628.60     2669.80     65.93 o 
  10   6   2      924.14     1099.15     39.25 o 
  11   6   2      857.56      885.48     31.40 o 
  12   6   2      145.13      149.17     23.84 o 
  13   6   2       14.21      -13.32     52.81 o 
 -13   7   2        0.26       -5.93     31.57 o 
 -12   7   2       13.57        4.78     30.87 o 
 -11   7   2        2.26       -2.99     28.23 o 
 -10   7   2        0.10        6.55     26.62 o 
  -9   7   2       63.65       43.03     19.43 o 
  -8   7   2        7.51       23.72     13.99 o 
  -7   7   2       23.87       36.67     13.07 o 
  -6   7   2       56.81       52.99      7.29 o 
  -5   7   2      294.61      278.68      9.62 o 
  -4   7   2      805.26      702.56     13.41 o 
  -3   7   2      817.92      919.57     15.00 o 
  -2   7   2      711.28      588.08     16.67 o 
  -1   7   2     1386.78     1489.24     27.60 o 
   0   7   2       52.59      138.04     15.26 o 
   1   7   2      258.33      309.77     15.04 o 
   2   7   2       35.91       11.37      7.43 o 
   3   7   2     1480.29     1426.37     18.62 o 
   4   7   2       39.79       29.46      8.31 o 
   5   7   2       55.88       59.60      9.56 o 
   6   7   2       71.16       76.17     12.34 o 
   7   7   2      978.90      968.74     29.70 o 
   8   7   2     1139.50     1088.88     19.63 o 
   9   7   2       87.46       68.35     19.03 o 
  10   7   2       21.51       33.97     20.31 o 
  11   7   2       59.35       47.12     21.32 o 
  12   7   2       10.09       39.89     29.99 o 
 -13   8   2       62.47       77.85     45.42 o 
 -12   8   2      327.35      333.18     37.11 o 
 -11   8   2     1009.90     1055.19     46.50 o 
 -10   8   2      201.92      174.69     31.91 o 
  -9   8   2     1042.84     1047.76     31.86 o 
  -8   8   2     2575.89     2393.21     34.69 o 
  -7   8   2      569.14      639.77     20.32 o 
  -6   8   2     1534.78     1614.14     21.58 o 
  -5   8   2      100.73       99.10      8.32 o 
  -4   8   2     3031.34     2994.11     24.69 o 
  -3   8   2     3244.36     3114.19     31.71 o 
  -2   8   2      945.26      925.27     17.81 o 
  -1   8   2        7.39        5.96     15.00 o 
   0   8   2     1292.09     1331.09     37.82 o 
   1   8   2     2142.07     2350.54     36.54 o 
   2   8   2      554.83      611.25     22.92 o 
   3   8   2     2558.80     2400.55     37.37 o 
   4   8   2     3188.27     3254.74     41.15 o 
   5   8   2     3228.06     3029.12     51.81 o 
   6   8   2      454.54      491.35     14.25 o 
   7   8   2        8.85       25.73     12.43 o 
   8   8   2       80.35       69.76     22.32 o 
   9   8   2      452.66      479.07     30.40 o 
  10   8   2      531.66      496.10     26.80 o 
  11   8   2      448.95      491.62     30.94 o 
  12   8   2      151.09      153.12     31.20 o 
 -13   9   2      164.75      163.40     49.19 o 
 -12   9   2      266.67      324.69     42.70 o 
 -11   9   2       42.97       33.84     30.62 o 
 -10   9   2       40.31       54.47     43.79 o 
  -9   9   2        1.95       17.11     38.15 o 
  -8   9   2       10.08       -9.65     23.90 o 
  -7   9   2        4.58        1.50     23.62 o 
  -6   9   2      453.79      445.33     37.70 o 
  -5   9   2      349.72      330.75     14.10 o 
  -4   9   2      602.66      603.42     16.40 o 
  -3   9   2      386.83      365.35     14.53 o 
  -2   9   2       13.35       10.30     10.03 o 
  -1   9   2      523.17      477.74     22.99 o 
   0   9   2      951.05      966.04     32.44 o 
   1   9   2     2005.45     2188.31     38.20 o 
   2   9   2     3232.88     3210.91     72.78 o 
   3   9   2       22.87       36.36     18.21 o 
   4   9   2        0.98       -0.58     17.17 o 
   5   9   2      178.09      199.93     19.55 o 
   6   9   2      243.93      241.69     20.14 o 
   7   9   2       73.79       72.89     14.21 o 
   8   9   2     1203.26     1201.76     37.70 o 
   9   9   2      419.26      455.93     31.76 o 
  10   9   2      213.24      243.86     23.62 o 
  11   9   2        3.35       14.44     29.00 o 
  12   9   2       21.37       28.01     30.04 o 
 -12  10   2       30.64       46.24     43.67 o 
 -11  10   2      227.46      220.55     35.87 o 
 -10  10   2      317.33      364.70     56.06 o 
  -9  10   2      382.12      471.41     55.06 o 
  -8  10   2      381.77      421.15     31.69 o 
  -7  10   2     2170.72     2267.16     51.42 o 
  -6  10   2     3580.79     3781.86     81.02 o 
  -5  10   2     1681.10     1594.82     35.46 o 
  -4  10   2     1052.24     1003.58     21.71 o 
  -3  10   2      224.24      203.45     13.95 o 
  -2  10   2      797.51      808.24     20.60 o 
  -1  10   2        0.89        1.10     19.39 o 
   0  10   2      391.26      372.21     24.24 o 
   1  10   2      903.80      866.04     30.29 o 
   2  10   2     1288.48     1275.16     34.12 o 
   3  10   2     4826.67     4641.48     57.12 o 
   4  10   2     3276.51     3302.54     49.21 o 
   5  10   2     3341.71     3368.91     41.22 o 
   6  10   2      724.54      677.94     27.29 o 
   7  10   2      471.17      518.98     25.03 o 
   8  10   2      518.77      564.15     55.60 o 
   9  10   2      782.28      861.33     76.19 o 
  10  10   2      482.97      513.83     56.80 o 
  11  10   2      343.99      359.73     43.97 o 
  12  10   2       78.47       82.88     39.64 o 
 -12  11   2       50.63       45.33     41.49 o 
 -11  11   2      125.26      138.81     33.88 o 
 -10  11   2      113.17      161.11     47.72 o 
  -9  11   2       27.20       22.09     41.40 o 
  -8  11   2      367.85      351.08     32.31 o 
  -7  11   2        3.81       17.48     26.29 o 
  -6  11   2       34.33       27.26     34.10 o 
  -5  11   2       82.36       93.07     20.89 o 
  -4  11   2      476.88      501.08     32.49 o 
  -3  11   2      126.87      105.73     22.41 o 
  -2  11   2     2447.59     2482.44     46.30 o 
  -1  11   2      474.29      398.84     26.95 o 
   0  11   2      534.42      601.65     28.08 o 
   1  11   2      505.69      499.80     26.96 o 
   2  11   2     2968.63     3022.64     50.00 o 
   3  11   2     1052.69      970.69     33.19 o 
   4  11   2      356.55      310.37     25.88 o 
   5  11   2      298.59      305.77     20.87 o 
   6  11   2      342.04      324.39     25.65 o 
   7  11   2      196.26      212.87     23.19 o 
   8  11   2      263.36      240.08     48.70 o 
   9  11   2       41.12       29.11     40.70 o 
  10  11   2        1.12       72.36     52.24 o 
  11  11   2        1.00       29.78     30.81 o 
 -10  12   2      591.94      657.75     66.60 o 
  -9  12   2      432.79      453.68     58.09 o 
  -8  12   2      392.62      363.38     35.55 o 
  -7  12   2     1740.02     1718.20     50.38 o 
  -6  12   2     2995.33     2807.33     80.67 o 
  -5  12   2     4093.17     4093.93     58.50 o 
  -4  12   2     2721.67     2466.63     65.02 o 
  -3  12   2     1463.92     1490.59     40.46 o 
  -2  12   2        5.49       13.52     23.14 o 
  -1  12   2     1778.74     1738.67     42.53 o 
   0  12   2     1140.77      997.39     35.56 o 
   1  12   2      196.26      150.12     25.95 o 
   2  12   2     2814.53     2751.72     50.43 o 
   3  12   2       68.05       58.87     24.16 o 
   4  12   2      128.65      175.22     25.27 o 
   5  12   2     2090.94     2006.56     44.33 o 
   6  12   2     1759.47     1822.10     42.99 o 
   7  12   2      993.73     1000.89     34.73 o 
   8  12   2      662.65      716.29     59.13 o 
   9  12   2      282.68      234.77     53.59 o 
  10  12   2       18.96       37.60     45.75 o 
 -10  13   2       63.12       51.39     52.60 o 
  -9  13   2        0.99       -1.69     51.43 o 
  -8  13   2      110.58      108.65     30.83 o 
  -7  13   2       42.98       58.08     30.64 o 
  -6  13   2       29.52       34.77     40.42 o 
  -5  13   2      128.15      138.12     25.44 o 
  -4  13   2      273.39      263.90     27.78 o 
  -3  13   2      261.54      292.81     28.43 o 
  -2  13   2        1.65       13.96     24.63 o 
  -1  13   2      288.90      234.41     27.51 o 
   0  13   2      830.16      834.28     36.51 o 
   1  13   2      945.76      930.80     41.65 o 
   2  13   2      174.55      232.56     27.78 o 
   3  13   2       89.99       87.86     25.67 o 
   4  13   2      183.24      207.51     27.36 o 
   5  13   2        4.01       -2.01     22.67 o 
   6  13   2        1.54       -1.85     23.95 o 
   7  13   2       47.89       14.44     42.12 o 
   8  13   2        6.16        6.97     41.37 o 
   9  13   2       27.51       12.94     51.19 o 
  10  13   2        7.66       18.86     53.49 o 
  -9  14   2      326.79      323.36     57.24 o 
  -8  14   2     1284.34     1402.52     51.07 o 
  -7  14   2     1461.73     1526.10     51.85 o 
  -6  14   2     2903.58     2897.03     90.93 o 
  -5  14   2     2178.54     2140.31     50.19 o 
  -4  14   2     1395.32     1375.69     43.36 o 
  -3  14   2       13.56       -5.47     26.26 o 
  -2  14   2       35.05        9.40     26.32 o 
  -1  14   2      128.79      112.22     28.07 o 
   0  14   2      337.90      401.65     33.19 o 
   1  14   2        9.28       13.57     26.07 o 
   2  14   2      247.97      267.81     52.22 o 
   3  14   2     1442.45     1484.60     46.01 o 
   4  14   2      201.74      164.35     28.94 o 
   5  14   2       44.23       69.56     26.08 o 
   6  14   2       90.91       86.92     26.35 o 
   7  14   2      712.82      844.42     60.80 o 
   8  14   2     1251.62     1317.00     73.21 o 
   9  14   2     1378.52     1593.86     83.42 o 
  -8  15   2        8.53       20.59     50.70 o 
  -7  15   2       37.79       64.86     35.15 o 
  -6  15   2      105.81      111.14     53.15 o 
  -5  15   2       14.87      -16.03     44.28 o 
  -4  15   2       38.92       30.03     29.18 o 
  -3  15   2       49.38       45.64     29.68 o 
  -2  15   2      366.23      382.56     34.00 o 
  -1  15   2      560.24      537.65     37.48 o 
   0  15   2      799.62      852.16     41.17 o 
   1  15   2        1.85       14.21     30.90 o 
   2  15   2       83.80      107.95     31.28 o 
   3  15   2      336.21      314.54     34.13 o 
   4  15   2      714.14      716.64     36.49 o 
   5  15   2       24.09       29.57     26.07 o 
   6  15   2        0.71        6.99     25.97 o 
   7  15   2        3.14       -3.55     44.39 o 
   8  15   2      138.12      172.48     55.16 o 
  -7  16   2      444.99      485.19     44.78 o 
  -6  16   2      490.80      507.99     60.36 o 
  -5  16   2      824.97      950.79     68.41 o 
  -4  16   2      408.69      417.60     36.42 o 
  -3  16   2      158.74      214.02     34.37 o 
  -2  16   2      120.54      141.74     31.99 o 
  -1  16   2        6.01        8.40     30.12 o 
   0  16   2       28.66       30.89     29.85 o 
   1  16   2        8.75       -3.45     32.88 o 
   2  16   2        1.09       -8.72     32.61 o 
   3  16   2      136.69      115.62     33.52 o 
   4  16   2      566.99      607.12     37.20 o 
   5  16   2      286.00      270.71     32.78 o 
   6  16   2      526.69      600.22     59.31 o 
   7  16   2      431.39      421.84     57.90 o 
  -6  17   2      227.26      223.77     55.19 o 
  -5  17   2        1.05      -14.72     49.15 o 
  -4  17   2        3.95       16.86     48.45 o 
  -3  17   2       14.56       39.10     32.30 o 
  -2  17   2      227.11      272.97     36.65 o 
  -1  17   2      439.01      444.67     56.64 o 
   0  17   2      256.40      317.14     38.76 o 
   1  17   2        9.78       13.89     34.83 o 
   2  17   2      244.73      258.44     37.70 o 
   3  17   2      129.77      122.05     46.52 o 
   4  17   2        9.41       27.14     28.94 o 
   5  17   2       13.22       29.31     29.99 o 
   6  17   2       10.42        9.35     48.63 o 
   7  17   2        7.83       35.56     50.88 o 
  -4  18   2        5.34      -32.81     57.97 o 
  -3  18   2      320.37      317.13     56.34 o 
  -2  18   2      365.67      460.13     66.00 o 
  -1  18   2        7.47       51.21     54.00 o 
   0  18   2       60.13       57.27     48.93 o 
   1  18   2       41.08       88.69     51.76 o 
   2  18   2       17.20        0.00     46.48 o 
   3  18   2       22.19       -5.16     31.51 o 
   4  18   2       23.37        5.62     30.90 o 
   5  18   2      419.37      409.20     38.22 o 
   6  18   2      207.72      104.00     52.58 o 
  -1  19   2       64.61       87.60     58.69 o 
   0  19   2      423.70      511.47     64.83 o 
   1  19   2      143.78      184.66     53.66 o 
   2  19   2        5.15       15.10     30.31 o 
   3  19   2      218.55      216.55     35.05 o 
   4  19   2     1845.84     1898.48     59.57 o 
 -14   1   3        8.88       -7.28     41.85 o 
 -13   1   3      394.02      449.38     28.60 o 
 -12   1   3      377.43      424.65     24.20 o 
 -11   1   3       15.68       33.60     19.98 o 
 -10   1   3      405.28      423.74     31.81 o 
  -9   1   3       16.71       16.84     13.94 o 
  -8   1   3       30.87       27.14      5.85 o 
  -7   1   3      802.47      813.75     12.57 o 
  -6   1   3     3607.91     3363.61     18.15 o 
  -5   1   3     6384.67     6592.69     41.66 o 
  -4   1   3     1860.16     1682.47     13.34 o 
  -3   1   3    11478.15    11839.85     31.30 o 
  -2   1   3     2091.57     1991.72     19.27 o 
   2   1   3        8.37        6.33      8.40 o 
   3   1   3     6468.03     6229.99     31.45 o 
   4   1   3      177.55      236.92      8.00 o 
   5   1   3      267.70      335.44      9.22 o 
   6   1   3     4222.80     4157.27     30.79 o 
   7   1   3     2724.19     2651.26     37.19 o 
   8   1   3     3455.21     3261.61     19.73 o 
   9   1   3     1729.36     1623.50     21.27 o 
  10   1   3      131.45      160.02     19.71 o 
  11   1   3       15.92        9.44     19.34 o 
  12   1   3      649.85      682.89     30.64 o 
  13   1   3      832.76      859.93     45.18 o 
  14   1   3      259.38      209.16     38.28 o 
 -14   2   3       51.54       88.66     31.59 o 
 -13   2   3       60.06       94.03     31.60 o 
 -12   2   3       92.86       82.26     22.21 o 
 -11   2   3      103.19       97.09     20.45 o 
 -10   2   3      876.52      833.92     24.36 o 
  -9   2   3        0.45        2.16     14.63 o 
  -8   2   3      101.09      106.46      9.26 o 
  -7   2   3       24.85       28.06      8.33 o 
  -6   2   3       13.72       20.54      5.90 o 
  -5   2   3     3071.13     3216.23     20.98 o 
  -4   2   3    13757.62    14841.42     40.96 o 
  -3   2   3     5633.75     5833.55     50.86 o 
  -2   2   3      398.26      428.52     11.92 o 
  -1   2   3      233.04      273.16     13.92 o 
   1   2   3    10939.55    11364.55     43.82 o 
   2   2   3      153.57      104.17      7.67 o 
   3   2   3     1132.08     1031.39     12.86 o 
   5   2   3       81.02       95.99      6.14 o 
   6   2   3     2064.98     1994.98     18.21 o 
   7   2   3       45.42       60.42      7.75 o 
   8   2   3      226.41      202.14      7.68 o 
   9   2   3      582.84      549.52     19.62 o 
  10   2   3      180.43      194.57     20.17 o 
  11   2   3      131.62      115.14     21.32 o 
  12   2   3       80.92      118.39     23.47 o 
  13   2   3        2.48       29.29     30.92 o 
  14   2   3       13.56       27.10     33.90 o 
 -14   3   3       35.61       63.26     32.41 o 
 -13   3   3       47.91       54.35     31.57 o 
 -12   3   3      201.81      199.16     23.17 o 
 -11   3   3      363.22      345.43     33.16 o 
 -10   3   3      368.36      355.83     33.85 o 
  -9   3   3     1376.47     1313.24     29.76 o 
  -8   3   3     1578.93     1491.79     22.13 o 
  -7   3   3     2854.60     2749.33     21.24 o 
  -6   3   3     4120.44     3931.60     26.42 o 
  -5   3   3      573.48      439.04     11.03 o 
  -4   3   3     3064.20     2971.30     29.00 o 
  -3   3   3     8622.47     8093.83    122.10 o 
  -2   3   3    11507.09    12055.23    130.79 o 
  -1   3   3     5978.09     5679.61     51.29 o 
   0   3   3     4369.09     5393.80     97.86 o 
   1   3   3      877.25     1022.15     16.07 o 
   2   3   3     1446.65     1601.30     20.96 o 
   3   3   3     1974.59     1996.75     42.34 o 
   4   3   3      157.38      203.53      7.42 o 
   5   3   3      316.19      268.35      8.72 o 
   6   3   3     1258.11     1293.80     15.79 o 
   7   3   3       74.94       75.54      9.10 o 
   8   3   3     1645.81     1542.89     19.21 o 
   9   3   3     1215.22     1253.90     30.06 o 
  10   3   3      809.89      868.48     28.19 o 
  11   3   3      210.58      254.39     23.68 o 
  12   3   3       99.13       90.23     22.78 o 
  13   3   3      695.25      727.09     44.32 o 
  14   3   3      299.52      261.18     52.58 o 
 -14   4   3       15.33       43.38     32.00 o 
 -13   4   3       78.50       93.69     31.30 o 
 -12   4   3       34.16       47.96     28.56 o 
 -11   4   3       41.36       70.96     19.72 o 
 -10   4   3      634.56      612.97     24.98 o 
  -9   4   3      806.69      789.13     25.22 o 
  -8   4   3      579.56      550.50     16.50 o 
  -7   4   3      121.80      109.05      9.56 o 
  -6   4   3        0.85        8.16      6.48 o 
  -5   4   3      460.73      393.60     18.01 o 
  -4   4   3      154.92      192.17      6.56 o 
  -3   4   3      979.13      877.81     12.12 o 
  -2   4   3     2132.40     2156.04     28.96 o 
  -1   4   3      642.93      817.33     24.95 o 
   0   4   3    15140.43    16020.28     91.81 o 
   1   4   3      292.92      231.16     16.31 o 
   2   4   3       11.80       29.28      7.60 o 
   3   4   3      163.38      116.01      7.49 o 
   4   4   3     1144.45     1163.23     14.12 o 
   5   4   3      447.75      342.74      9.94 o 
   6   4   3      266.22      261.63     12.38 o 
   7   4   3        1.94        7.72      8.57 o 
   8   4   3      152.65      137.86      9.70 o 
   9   4   3      343.70      342.72     21.65 o 
  10   4   3      110.23      139.22     20.62 o 
  11   4   3      204.22      169.36     22.37 o 
  12   4   3        7.22       16.26     21.79 o 
  13   4   3       48.61       73.97     31.75 o 
 -13   5   3       31.78      -11.96     30.11 o 
 -12   5   3        5.53        6.81     28.66 o 
 -11   5   3        6.85       -1.69     28.54 o 
 -10   5   3       38.20       27.17     17.62 o 
  -9   5   3        3.43        1.62     15.42 o 
  -8   5   3      604.65      597.97     17.46 o 
  -7   5   3     1873.09     1767.63     21.13 o 
  -6   5   3      685.63      704.30     14.36 o 
  -5   5   3     2482.88     2163.68     19.54 o 
  -4   5   3    11200.90    12150.74     54.89 o 
  -3   5   3    34492.15    34532.09    243.00 o 
  -2   5   3     4996.77     5857.24     41.73 o 
  -1   5   3     7699.58     7347.20    144.25 o 
   0   5   3     3989.90     4878.02     77.56 o 
   1   5   3     7702.41     8232.81     71.62 o 
   2   5   3      211.26      215.49     11.07 o 
   3   5   3      664.64      648.52     11.09 o 
   4   5   3       20.94       29.45      6.59 o 
   5   5   3      117.43      129.08     11.35 o 
   6   5   3     1018.44      897.09     23.97 o 
   7   5   3     1671.43     1649.53     27.18 o 
   8   5   3     1995.39     1967.46     23.49 o 
   9   5   3      542.10      556.50     23.61 o 
  10   5   3     1451.27     1485.08     49.20 o 
  11   5   3     2196.25     2294.62     55.39 o 
  12   5   3     1690.55     1752.98     45.44 o 
  13   5   3      486.92      505.34     39.78 o 
 -13   6   3      111.34      116.65     31.79 o 
 -12   6   3      138.36      122.64     29.40 o 
 -11   6   3      287.21      303.75     34.31 o 
 -10   6   3        3.08       -7.09     16.54 o 
  -9   6   3       13.09       -2.32     14.83 o 
  -8   6   3        1.56       13.17     12.88 o 
  -7   6   3       26.06       34.79      9.14 o 
  -6   6   3     1073.00     1052.81     13.00 o 
  -5   6   3      492.42      493.11      9.59 o 
  -4   6   3      470.92      449.97     10.38 o 
  -3   6   3      301.86      363.45      9.52 o 
  -2   6   3      129.81      104.30      6.91 o 
  -1   6   3     5580.32     5961.72     47.43 o 
   0   6   3      873.23      987.93     22.29 o 
   1   6   3        2.33       10.91     12.22 o 
   2   6   3      678.67      770.05     13.92 o 
   3   6   3      510.83      599.81     11.54 o 
   4   6   3     1084.43     1203.03     17.22 o 
   5   6   3      475.90      510.48     16.65 o 
   6   6   3       46.99       49.29     11.67 o 
   7   6   3      606.68      603.58     17.75 o 
   8   6   3      512.37      541.71     24.95 o 
   9   6   3       70.14       61.92     18.50 o 
  10   6   3       31.56       36.24     19.95 o 
  11   6   3        2.68       11.81     21.57 o 
  12   6   3       11.49       24.79     21.92 o 
  13   6   3       46.34      106.09     50.88 o 
 -13   7   3      115.08      151.20     34.92 o 
 -12   7   3       49.34       38.80     30.68 o 
 -11   7   3        7.26       18.93     28.06 o 
 -10   7   3       16.93       14.39     26.95 o 
  -9   7   3       15.17        4.83     15.41 o 
  -8   7   3     1376.38     1301.99     28.86 o 
  -7   7   3      666.40      618.06     14.75 o 
  -6   7   3     2121.06     1964.42     45.18 o 
  -5   7   3     4242.07     3952.92     31.63 o 
  -4   7   3     3893.34     3683.07     43.57 o 
  -3   7   3     5226.06     5141.96     32.98 o 
  -2   7   3     3539.19     4186.34    176.69 o 
  -1   7   3     1629.94     1389.56     21.56 o 
   0   7   3      481.42      654.04     34.87 o 
   1   7   3      977.09      783.75     24.86 o 
   2   7   3        5.40       11.42      9.48 o 
   3   7   3      140.59      111.99     11.07 o 
   4   7   3      233.93      295.78     11.90 o 
   5   7   3       65.69       43.98      9.70 o 
   6   7   3     1325.75     1237.19     23.27 o 
   7   7   3      199.47      181.59     14.29 o 
   8   7   3      142.44      117.70     12.89 o 
   9   7   3      612.68      619.52     26.35 o 
  10   7   3     1898.85     1841.44     40.23 o 
  11   7   3      696.04      717.28     30.15 o 
  12   7   3      332.77      323.59     34.26 o 
 -13   8   3       53.99       47.19     43.66 o 
 -12   8   3       48.92       52.09     31.03 o 
 -11   8   3      128.54      108.92     32.60 o 
 -10   8   3      216.53      222.10     33.28 o 
  -9   8   3       18.86       32.71     36.27 o 
  -8   8   3      911.26      883.82     22.97 o 
  -7   8   3      814.11      721.14     41.05 o 
  -6   8   3     3789.31     3661.72     32.04 o 
  -5   8   3      123.60      118.75      9.16 o 
  -4   8   3      115.73       86.15      8.25 o 
  -3   8   3      891.45      796.48     16.07 o 
  -2   8   3      418.62      397.76     13.40 o 
  -1   8   3      488.12      429.87     20.44 o 
   0   8   3      485.44      419.65     21.21 o 
   1   8   3       10.94       17.78     27.15 o 
   2   8   3        8.69       29.24     19.26 o 
   3   8   3      260.34      273.86     15.83 o 
   4   8   3      839.94      778.46     24.89 o 
   5   8   3      216.61      208.82     15.32 o 
   6   8   3       85.44       98.68     14.23 o 
   7   8   3      234.95      253.24     15.99 o 
   8   8   3        6.10        9.47     12.34 o 
   9   8   3        1.45       20.74     24.86 o 
  10   8   3      102.80      140.78     26.05 o 
  11   8   3       23.89       10.88     21.59 o 
  12   8   3        3.82       14.14     48.10 o 
 -12   9   3      123.04      104.49     34.78 o 
 -11   9   3      124.95      112.17     32.63 o 
 -10   9   3      114.20      120.80     31.77 o 
  -9   9   3      472.19      368.00     47.91 o 
  -8   9   3      561.12      529.59     31.77 o 
  -7   9   3     1353.15     1367.46     53.05 o 
  -6   9   3       66.97      107.27     30.78 o 
  -5   9   3       43.87       56.83     11.25 o 
  -4   9   3      303.86      285.06     12.88 o 
  -3   9   3     3858.71     3820.66     55.64 o 
  -2   9   3     6261.61     6178.76     50.15 o 
  -1   9   3     5156.83     5109.41     54.79 o 
   0   9   3     2311.44     2307.16     39.22 o 
   1   9   3     2609.74     2555.64     41.54 o 
   2   9   3      877.05      989.30     29.36 o 
   3   9   3      204.28      178.50     20.40 o 
   4   9   3      289.73      247.92     28.27 o 
   5   9   3      397.40      455.73     24.16 o 
   6   9   3      994.20      930.10     23.32 o 
   7   9   3       22.44       29.55     14.74 o 
   8   9   3      319.27      315.60     27.44 o 
   9   9   3     1375.02     1455.79    102.60 o 
  10   9   3     1704.78     1639.52     59.36 o 
  11   9   3      772.71      788.00    111.41 o 
  12   9   3      278.52      274.82     58.82 o 
 -12  10   3       55.48       61.19     43.96 o 
 -11  10   3       58.19       90.58     31.34 o 
 -10  10   3        0.62        2.35     46.62 o 
  -9  10   3        0.71        0.12     27.25 o 
  -8  10   3        7.44       -0.50     24.65 o 
  -7  10   3       68.58       37.76     33.02 o 
  -6  10   3      188.71      151.37     34.81 o 
  -5  10   3        7.01       13.91     10.69 o 
  -4  10   3       11.53      -10.56     10.81 o 
  -3  10   3      400.23      374.77     15.62 o 
  -2  10   3        7.74        6.82     10.82 o 
  -1  10   3      398.97      403.73     25.17 o 
   0  10   3      745.71      782.21     35.42 o 
   1  10   3      457.96      534.37     45.15 o 
   2  10   3     1207.56     1189.04     33.44 o 
   3  10   3      672.59      615.74     28.88 o 
   4  10   3      735.24      765.91     28.81 o 
   5  10   3      220.04      232.35     23.09 o 
   6  10   3       82.62      104.22     21.01 o 
   7  10   3       16.86       25.16     18.75 o 
   8  10   3     1207.28     1261.51     50.20 o 
   9  10   3      563.65      544.62     32.66 o 
  10  10   3      322.64      357.76     31.69 o 
  11  10   3        0.08       95.71     67.75 o 
 -11  11   3        5.04       -8.97     33.02 o 
 -10  11   3      352.78      413.28     56.25 o 
  -9  11   3      162.62      147.30     28.59 o 
  -8  11   3      103.83      105.29     27.78 o 
  -7  11   3      958.12      901.38     52.33 o 
  -6  11   3     1779.10     1786.27     63.97 o 
  -5  11   3     1440.42     1374.65     58.89 o 
  -4  11   3     1987.57     1884.72     40.67 o 
  -3  11   3     1432.87     1391.45     25.43 o 
  -2  11   3      141.19       98.37     23.03 o 
  -1  11   3      212.89      226.06     23.94 o 
   0  11   3     2181.41     2218.30     44.58 o 
   1  11   3     1759.06     1854.53     41.35 o 
   2  11   3       29.15       35.04     21.36 o 
   3  11   3      318.55      305.24     25.91 o 
   4  11   3       44.35       39.16     20.63 o 
   5  11   3      154.82      137.82     22.74 o 
   6  11   3      261.90      275.79     25.65 o 
   7  11   3       24.90       13.84     19.23 o 
   8  11   3      873.80     1023.00     62.36 o 
   9  11   3      842.01     1034.99     69.96 o 
  10  11   3      469.93      581.91     64.00 o 
  11  11   3      560.96      601.73     41.00 o 
 -10  12   3      127.86      135.31     49.47 o 
  -9  12   3        1.64      -11.52     44.58 o 
  -8  12   3      261.20      283.19     33.09 o 
  -7  12   3       84.55       93.25     39.58 o 
  -6  12   3       91.11       97.18     41.24 o 
  -5  12   3        0.22        0.22     35.15 o 
  -4  12   3      169.48      172.89     24.67 o 
  -3  12   3      709.52      662.12     31.58 o 
  -2  12   3      756.83      668.32     31.39 o 
  -1  12   3     1515.84     1423.80     40.92 o 
   0  12   3      674.75      561.42     30.54 o 
   1  12   3     1269.57     1327.13     87.48 o 
   2  12   3       19.17       36.61     24.92 o 
   3  12   3       20.48       16.12     22.29 o 
   4  12   3        9.08        7.89     22.30 o 
   5  12   3        7.96       -2.25     22.19 o 
   6  12   3        3.58        5.03     22.66 o 
   7  12   3      188.07      190.28     24.78 o 
   8  12   3      392.53      353.06     53.08 o 
   9  12   3        4.73       27.84     46.60 o 
  10  12   3      128.21      172.91     49.30 o 
 -10  13   3      589.78      571.74     63.63 o 
  -9  13   3      178.56      205.62     49.28 o 
  -8  13   3       16.29       22.64     30.14 o 
  -7  13   3      274.74      146.73     43.82 o 
  -6  13   3     2140.06     1984.37     75.64 o 
  -5  13   3     2231.91     2277.39     78.17 o 
  -4  13   3      725.65      717.36     53.59 o 
  -3  13   3      397.98      420.87     30.86 o 
  -2  13   3       17.40       54.19     25.27 o 
  -1  13   3      434.83      441.31     31.60 o 
   0  13   3     1132.59     1116.60     62.05 o 
   1  13   3      911.68      889.85     37.52 o 
   2  13   3      349.53      365.68     30.64 o 
   3  13   3      208.83      206.19     27.85 o 
   4  13   3       46.64       37.98     22.59 o 
   5  13   3      319.75      351.50     28.15 o 
   6  13   3       50.91       49.42     24.30 o 
   7  13   3      118.75      176.33     47.16 o 
   8  13   3      180.96      209.15     52.44 o 
   9  13   3      772.73      861.28     70.11 o 
  10  13   3      257.82      238.76     59.53 o 
  -9  14   3        6.63       -5.75     44.35 o 
  -8  14   3      118.19      120.99     33.34 o 
  -7  14   3      294.10      288.04     49.67 o 
  -6  14   3      750.90      861.46     61.13 o 
  -5  14   3      256.15      286.35     46.10 o 
  -4  14   3      509.19      554.95     56.53 o 
  -3  14   3        6.51        5.22     26.33 o 
  -2  14   3        6.83       -2.29     26.67 o 
  -1  14   3      132.22      103.90     28.31 o 
   0  14   3        4.53       10.73     26.79 o 
   1  14   3      416.24      463.29     33.78 o 
   2  14   3      497.09      507.37     35.74 o 
   3  14   3        7.10       18.11     35.60 o 
   4  14   3      110.41      106.80     25.65 o 
   5  14   3      218.82      226.61     27.90 o 
   6  14   3      476.42      495.07     33.02 o 
   7  14   3       59.59       72.79     47.14 o 
   8  14   3       12.29        5.82     48.92 o 
   9  14   3       44.14       70.07     55.08 o 
  -8  15   3       99.15      121.25     36.11 o 
  -7  15   3     1642.29     1773.83     79.35 o 
  -6  15   3     1511.31     1515.41     74.84 o 
  -5  15   3     1446.85     1390.92     74.73 o 
  -4  15   3      607.50      616.16     57.32 o 
  -3  15   3      451.55      399.37     51.03 o 
  -2  15   3      533.39      588.64     38.38 o 
  -1  15   3      779.90      801.55     39.90 o 
   0  15   3      717.66      683.84     39.61 o 
   1  15   3      659.99      675.08     39.66 o 
   2  15   3      150.30      177.07     45.71 o 
   3  15   3       28.06       46.60     24.93 o 
   4  15   3        5.59       -3.27     26.19 o 
   5  15   3        0.27       -0.37     26.82 o 
   6  15   3      149.00      143.35     29.38 o 
   7  15   3       63.63       80.95     49.60 o 
   8  15   3      335.99      371.18     60.05 o 
  -8  16   3      233.73      353.46     59.15 o 
  -7  16   3        6.53       25.09     36.55 o 
  -6  16   3       26.89       37.33     52.66 o 
  -5  16   3        2.59       21.68     44.99 o 
  -4  16   3       25.50       67.19     44.86 o 
  -3  16   3       16.03        8.12     44.14 o 
  -2  16   3        5.39       46.43     51.94 o 
  -1  16   3      302.85      270.64     52.00 o 
   0  16   3      170.78      156.16     50.32 o 
   1  16   3       80.13      102.81     43.03 o 
   2  16   3      167.00      220.34     44.82 o 
   3  16   3      298.13      270.67     31.00 o 
   4  16   3      360.93      385.97     34.19 o 
   5  16   3      411.50      328.02     34.32 o 
   6  16   3      365.08      346.71     51.36 o 
   7  16   3        3.14       -0.06     46.24 o 
  -6  17   3      188.31      201.99     52.48 o 
  -5  17   3      463.92      506.17     63.26 o 
  -4  17   3      732.87      722.39     68.53 o 
  -3  17   3      561.11      471.91     56.42 o 
  -2  17   3      532.00      552.34     64.86 o 
  -1  17   3      467.18      394.65     60.18 o 
   0  17   3     1052.72     1194.38     74.21 o 
   1  17   3      525.99      520.96     59.72 o 
   2  17   3       49.52       45.75     28.18 o 
   3  17   3       46.62       46.31     29.55 o 
   4  17   3       14.96       48.57     30.66 o 
   5  17   3       57.46       36.02     29.44 o 
   6  17   3      316.79      310.26     52.29 o 
   7  17   3      362.44      400.13     60.80 o 
  -4  18   3       68.58       82.46     57.87 o 
  -3  18   3      250.51      326.39     60.36 o 
  -2  18   3      212.90      222.79     62.05 o 
  -1  18   3       96.66      118.47     59.92 o 
   0  18   3      180.16      208.61     55.23 o 
   1  18   3      400.38      450.25     64.02 o 
   2  18   3      329.49      397.67     35.81 o 
   3  18   3      228.66      225.34     31.93 o 
   4  18   3      117.12      103.72     32.22 o 
   5  18   3      276.59      321.64     37.27 o 
   6  18   3       66.21       70.93     49.96 o 
  -1  19   3      244.18      405.02     66.69 o 
   0  19   3      274.20      323.50     58.18 o 
   1  19   3      323.30      356.91     61.57 o 
   2  19   3      160.86      180.40     51.80 o 
   3  19   3       34.63       15.32     31.42 o 
   4  19   3       72.47       82.99     35.04 o 
 -13   0   4      839.48      859.36     42.71 o 
 -12   0   4     3094.87     3209.19     90.47 o 
 -11   0   4     1803.60     1686.86     47.34 o 
 -10   0   4      488.08      469.64     29.65 o 
  -9   0   4       65.45       61.07     20.19 o 
  -8   0   4       50.71       35.05     17.72 o 
  -7   0   4      223.03      260.62     19.08 o 
  -6   0   4      133.48      143.31      6.29 o 
  -5   0   4      406.75      411.19      9.22 o 
  -4   0   4      866.12     1164.17     16.01 o 
  -3   0   4     7498.46     7684.61    159.34 o 
  -2   0   4     6961.10     7193.66    141.29 o 
  -1   0   4     5440.34     5754.10     44.56 o 
   1   0   4    78558.64    83365.67    713.32 o 
   2   0   4    50159.11    52930.31    643.99 o 
   3   0   4     3802.76     3553.35     92.41 o 
   4   0   4     1797.68     1733.31     22.57 o 
   5   0   4     3419.05     3011.68     33.55 o 
   6   0   4      199.34      188.28     15.28 o 
   7   0   4       17.31       61.82     14.57 o 
   8   0   4      485.78      429.12     19.12 o 
   9   0   4      483.32      431.32     25.42 o 
  10   0   4        3.72        1.30     33.87 o 
  11   0   4        2.80       -5.42     37.04 o 
  12   0   4      421.96      424.48     50.85 o 
  13   0   4      570.64      567.92     59.95 o 
  14   0   4      935.76      937.95     70.66 o 
 -14   1   4       12.63       36.95     46.72 o 
 -13   1   4       37.30       76.97     30.81 o 
 -12   1   4       35.62      150.34     46.47 o 
 -11   1   4       20.03       85.37     18.67 o 
 -10   1   4       45.95       61.13     16.79 o 
  -9   1   4        1.14       -4.82     14.13 o 
  -8   1   4       41.70       37.56     12.80 o 
  -7   1   4       19.23       21.00      6.57 o 
  -6   1   4      876.66      915.64     12.16 o 
  -5   1   4      572.09      641.84      8.95 o 
  -4   1   4      846.23      830.05      9.42 o 
  -3   1   4      856.35      860.43     15.50 o 
  -2   1   4        1.34        5.05      7.32 o 
  -1   1   4     1688.44     2083.66     31.60 o 
   0   1   4      149.77      112.71      8.14 o 
   1   1   4    21783.91    24479.62     94.18 o 
   2   1   4    95574.99   102163.25    758.70 o 
   3   1   4    14246.00    15172.74    175.30 o 
   4   1   4       58.28       34.14      5.80 o 
   5   1   4       36.02       24.73      6.77 o 
   6   1   4        7.62       19.70     11.13 o 
   7   1   4      243.91      232.64     11.94 o 
   8   1   4      275.89      288.37     11.08 o 
   9   1   4       31.85       49.96     10.74 o 
  10   1   4       93.34      101.80     19.14 o 
  11   1   4       14.27       19.74     20.04 o 
  12   1   4       11.89       16.04     29.97 o 
  13   1   4        0.01       14.46     33.15 o 
  14   1   4       62.76       53.35     33.58 o 
 -14   2   4      816.26      943.93     48.04 o 
 -13   2   4      791.53      855.79     43.48 o 
 -12   2   4      921.05      975.99     40.35 o 
 -11   2   4     1604.81     1646.77     32.84 o 
 -10   2   4     1282.85     1256.07     27.91 o 
  -9   2   4     1132.76     1127.56     24.99 o 
  -8   2   4      102.93      101.49      9.43 o 
  -7   2   4      166.32      158.02      7.84 o 
  -6   2   4     2741.76     2768.36     18.77 o 
  -5   2   4       12.55       45.74      6.07 o 
  -4   2   4     9531.52     9424.35     95.31 o 
  -3   2   4     1622.18     1769.33     23.99 o 
  -2   2   4    22402.31    21523.34    187.77 o 
   0   2   4    11374.48    11567.94     52.40 o 
   1   2   4      407.49      411.07     13.27 o 
   2   2   4     4446.06     4453.28     36.15 o 
   3   2   4     1724.18     1672.33     26.81 o 
   4   2   4     3293.11     3257.85     30.19 o 
   5   2   4     1336.81     1263.49     13.23 o 
   6   2   4      769.73      763.88     16.11 o 
   7   2   4        3.54        9.69      7.55 o 
   8   2   4      312.76      321.63     13.17 o 
   9   2   4      192.53      196.77     11.72 o 
  10   2   4      340.53      360.21     22.64 o 
  11   2   4       49.95       61.73     20.71 o 
  12   2   4       26.49       35.29     21.45 o 
  13   2   4       30.85       11.48     33.74 o 
  14   2   4      491.42      540.06     63.88 o 
 -14   3   4       34.72      104.74     34.78 o 
 -13   3   4        1.65       30.98     30.43 o 
 -12   3   4        0.14       28.91     29.61 o 
 -11   3   4       95.15      155.28     20.73 o 
 -10   3   4       30.98       36.97     20.46 o 
  -9   3   4       29.61       21.41     16.34 o 
  -8   3   4     1517.20     1428.73     21.87 o 
  -7   3   4        0.29        2.58      7.58 o 
  -6   3   4     2659.62     2874.25     24.76 o 
  -5   3   4      855.71      937.91     15.33 o 
  -4   3   4     5854.12     5954.13     72.37 o 
  -3   3   4     2439.03     3203.92     33.36 o 
  -2   3   4      854.45      982.70     25.92 o 
  -1   3   4     2386.19     2431.38     37.19 o 
   0   3   4     1039.95     1214.55     54.61 o 
   1   3   4       19.13       18.55      7.07 o 
   2   3   4     1160.57     1320.49     20.65 o 
   3   3   4      591.80      455.54     16.91 o 
   4   3   4      301.20      330.72      9.00 o 
   5   3   4     1024.13      918.06     13.52 o 
   6   3   4       78.15      100.03      9.40 o 
   7   3   4        0.10        5.32      8.95 o 
   8   3   4      216.07      185.25     11.68 o 
   9   3   4      138.66      163.66     10.66 o 
  10   3   4       67.34       74.35     18.70 o 
  11   3   4        8.73       16.11     19.77 o 
  12   3   4      117.16      108.86     22.77 o 
  13   3   4       18.84       21.93     32.12 o 
  14   3   4      235.59      249.30     52.82 o 
 -14   4   4      534.61      615.40     59.81 o 
 -13   4   4      134.11      170.24     32.32 o 
 -12   4   4      568.60      623.75     63.94 o 
 -11   4   4      338.29      364.51     24.44 o 
 -10   4   4       16.53       28.17     17.75 o 
  -9   4   4      174.01      181.96     17.70 o 
  -8   4   4      238.57      234.78     13.48 o 
  -7   4   4       48.63       57.38      8.87 o 
  -6   4   4      645.54      655.78     14.33 o 
  -5   4   4       66.80       41.21      4.39 o 
  -4   4   4     2356.73     2394.95     27.66 o 
  -3   4   4    14405.99    15469.83     77.57 o 
  -2   4   4    20733.19    22192.22    236.57 o 
  -1   4   4     5219.88     5352.89     26.94 o 
   0   4   4     4474.90     4761.58     34.82 o 
   1   4   4      123.21      131.57     10.39 o 
   2   4   4      863.91      746.24     18.99 o 
   3   4   4     7385.48     7418.51     50.33 o 
   4   4   4     4858.71     4778.16     72.73 o 
   5   4   4      622.24      643.15     14.82 o 
   6   4   4      257.35      277.00     13.92 o 
   7   4   4       56.17       46.91      9.97 o 
   8   4   4       56.22       58.60     10.35 o 
   9   4   4        1.18       -1.77     15.97 o 
  10   4   4      390.71      405.65     24.09 o 
  11   4   4      314.92      291.44     23.78 o 
  12   4   4      399.37      467.47     28.16 o 
  13   4   4      778.02      812.89     62.28 o 
 -13   5   4        2.88        5.59     32.30 o 
 -12   5   4       43.17       27.05     40.00 o 
 -11   5   4       27.11       19.68     28.35 o 
 -10   5   4       11.80        6.74     16.35 o 
  -9   5   4      196.12      198.97     17.54 o 
  -8   5   4       58.68       39.15     11.69 o 
  -7   5   4     1651.63     1622.04     31.76 o 
  -6   5   4      235.40      197.78     12.59 o 
  -5   5   4        0.59        8.05      5.29 o 
  -4   5   4       50.78       53.20      4.98 o 
  -3   5   4     1403.14     1680.86     23.83 o 
  -2   5   4     4508.92     4993.60     54.08 o 
  -1   5   4     7806.17     8329.07     76.90 o 
   0   5   4     1807.15     2084.49     23.58 o 
   1   5   4      314.83      342.64     13.77 o 
   2   5   4       73.73       76.55      9.67 o 
   3   5   4     1740.10     1938.36     24.10 o 
   4   5   4      680.97      732.17     17.30 o 
   5   5   4      794.68      799.74     18.71 o 
   6   5   4       26.66       30.37     11.26 o 
   7   5   4      241.32      239.44     14.29 o 
   8   5   4      240.18      249.23     13.65 o 
   9   5   4        8.45       11.92     16.51 o 
  10   5   4      160.94      138.44     20.80 o 
  11   5   4      184.59      159.66     22.65 o 
  12   5   4        6.34       14.38     31.32 o 
  13   5   4      140.53      154.33     35.17 o 
 -13   6   4       12.99       -7.01     31.85 o 
 -12   6   4       89.83       89.15     31.72 o 
 -11   6   4      959.06      965.08     43.49 o 
 -10   6   4      114.41      137.59     28.92 o 
  -9   6   4      191.14      173.58     14.32 o 
  -8   6   4      199.34      178.26     14.51 o 
  -7   6   4      704.29      623.96     19.47 o 
  -6   6   4     1806.10     1634.10     19.35 o 
  -5   6   4     2316.39     2256.15     35.85 o 
  -4   6   4      702.18      564.44     13.54 o 
  -3   6   4      133.91      138.21      6.19 o 
  -2   6   4     5241.46     4593.61     72.81 o 
  -1   6   4     6422.02     6622.14     74.68 o 
   0   6   4     9746.38     9467.37     87.18 o 
   1   6   4     6566.28     7120.69     49.03 o 
   2   6   4      556.61      456.03     13.72 o 
   3   6   4      186.03      313.83     11.16 o 
   4   6   4     1877.36     1803.77     22.91 o 
   5   6   4     2561.32     2590.33     30.76 o 
   6   6   4     1087.29     1096.42     22.59 o 
   7   6   4      559.37      557.37     18.35 o 
   8   6   4      443.98      425.61     16.96 o 
   9   6   4       37.05       24.35     17.95 o 
  10   6   4      699.14      685.54     28.21 o 
  11   6   4      142.96      134.55     21.63 o 
  12   6   4      907.33      925.31     46.91 o 
  13   6   4     1113.70     1228.11     79.43 o 
 -13   7   4      111.66      102.69     32.75 o 
 -12   7   4       28.18       38.29     30.75 o 
 -11   7   4      198.86      137.17     31.76 o 
 -10   7   4       35.80       38.92     27.83 o 
  -9   7   4       18.41       -3.30     18.54 o 
  -8   7   4       84.24      101.60     13.80 o 
  -7   7   4       53.05       47.81      5.67 o 
  -6   7   4       16.03       24.55      6.82 o 
  -5   7   4        9.79       42.30      9.54 o 
  -4   7   4     1064.96      881.06     13.53 o 
  -3   7   4        2.53        8.57      5.70 o 
  -2   7   4        3.08        1.88      6.37 o 
  -1   7   4     2940.95     3344.78     58.35 o 
   0   7   4     9581.21    10364.01     97.02 o 
   1   7   4     2359.03     2568.37     50.81 o 
   2   7   4       24.12       25.03     12.82 o 
   3   7   4      838.23      900.87     29.68 o 
   4   7   4        1.65        3.35     12.10 o 
   5   7   4      148.00      114.81     14.10 o 
   6   7   4        2.85        8.50     13.25 o 
   7   7   4      261.52      261.86     16.30 o 
   8   7   4       18.08       13.33     12.85 o 
   9   7   4      355.70      338.56     23.42 o 
  10   7   4      243.07      294.72     24.09 o 
  11   7   4      162.27      160.96     23.30 o 
  12   7   4       58.80       47.51     30.11 o 
 -12   8   4      319.79      382.51     38.75 o 
 -11   8   4      427.13      500.42     39.27 o 
 -10   8   4      438.54      423.61     36.80 o 
  -9   8   4       37.08       38.58     23.44 o 
  -8   8   4       20.45       25.08     22.94 o 
  -7   8   4     1243.72     1258.51     48.88 o 
  -6   8   4      219.95      206.44      9.94 o 
  -5   8   4      475.37      452.19     11.42 o 
  -4   8   4     1468.95     1462.25     18.33 o 
  -3   8   4      310.24      302.41     12.43 o 
  -2   8   4     4172.13     4956.70    516.57 o 
  -1   8   4     2686.71     2837.31     58.16 o 
   0   8   4     3986.74     3708.94     64.79 o 
   1   8   4     3602.28     3475.04     61.81 o 
   2   8   4     4224.24     4160.73     45.70 o 
   3   8   4     2327.33     2334.29     36.98 o 
   4   8   4     5057.98     5022.27     53.45 o 
   5   8   4     3076.03     2961.90     35.53 o 
   6   8   4       24.15       23.36     13.80 o 
   7   8   4       45.31       48.88     14.20 o 
   8   8   4        1.50       -2.81     13.99 o 
   9   8   4       20.10       34.69     25.68 o 
  10   8   4       76.73       52.63     21.39 o 
  11   8   4       77.42       83.46     22.50 o 
  12   8   4      479.74      499.91     62.63 o 
 -12   9   4        0.17        3.76     32.10 o 
 -11   9   4       17.59       18.74     29.84 o 
 -10   9   4       56.20       60.09     31.54 o 
  -9   9   4      418.83      412.41     31.83 o 
  -8   9   4      221.28      192.72     26.74 o 
  -7   9   4       18.65       14.42     31.55 o 
  -6   9   4       17.92        2.17     29.47 o 
  -5   9   4       33.71       44.43      8.73 o 
  -4   9   4      129.30      114.02     10.26 o 
  -3   9   4      424.57      396.00     15.18 o 
  -2   9   4     1593.74     1802.10     94.60 o 
  -1   9   4      675.82      661.55     25.77 o 
   0   9   4      126.11       94.16     19.29 o 
   1   9   4      490.43      530.64     33.61 o 
   2   9   4        1.32        2.12     15.66 o 
   3   9   4      439.18      413.82     22.19 o 
   4   9   4      118.71      119.72     19.89 o 
   5   9   4        7.75       -1.65     19.00 o 
   6   9   4       30.94       36.22     15.34 o 
   7   9   4       80.26       76.35     15.79 o 
   8   9   4      330.04      298.05     19.05 o 
   9   9   4      385.84      446.94     33.81 o 
  10   9   4      142.16      197.37     38.00 o 
  11   9   4       68.01       60.37     22.70 o 
 -12  10   4      142.83      119.41     46.35 o 
 -11  10   4        7.17       14.86     32.88 o 
 -10  10   4       13.28       23.99     42.86 o 
  -9  10   4      407.97      342.50     32.76 o 
  -8  10   4     1452.79     1396.66     43.33 o 
  -7  10   4       42.36       11.64     32.65 o 
  -6  10   4      267.03      317.46     38.79 o 
  -5  10   4        2.03       12.40     29.92 o 
  -4  10   4       33.10       28.65     10.45 o 
  -3  10   4     1609.10     1617.87     27.58 o 
  -2  10   4     2497.95     2631.34     36.05 o 
  -1  10   4      898.65      958.62     30.49 o 
   0  10   4     2912.07     2934.78     46.66 o 
   1  10   4     6114.39     6065.89     68.81 o 
   2  10   4     4311.31     4426.21     77.69 o 
   3  10   4     3513.74     3649.17    172.86 o 
   4  10   4     3125.85     3078.28     47.81 o 
   5  10   4     3887.40     3853.64     54.11 o 
   6  10   4      863.98      743.72     29.69 o 
   7  10   4      233.40      244.89     23.24 o 
   8  10   4      143.66      129.86     26.21 o 
   9  10   4      367.08      352.46     56.77 o 
  10  10   4      908.59     1024.70     82.97 o 
  11  10   4      233.74      273.33     57.61 o 
 -11  11   4        0.35       17.40     34.48 o 
 -10  11   4       63.10       39.05     49.77 o 
  -9  11   4        4.62        7.64     28.07 o 
  -8  11   4      236.21      248.49     34.38 o 
  -7  11   4      431.86      350.56     42.50 o 
  -6  11   4        8.74       20.31     34.99 o 
  -5  11   4      393.38      360.72     42.86 o 
  -4  11   4      961.22      942.95     51.52 o 
  -3  11   4       16.53       12.75     12.27 o 
  -2  11   4     3330.91     3074.60     53.24 o 
  -1  11   4     8134.23     7943.11    131.89 o 
   0  11   4     1406.25     1386.37     37.75 o 
   1  11   4      290.50      312.89     35.94 o 
   2  11   4       41.51       44.81     29.50 o 
   3  11   4      224.38      235.54     22.91 o 
   4  11   4       27.23       35.12     20.60 o 
   5  11   4     2053.00     2021.21     43.39 o 
   6  11   4      669.96      667.62     31.36 o 
   7  11   4      199.58      189.42     24.56 o 
   8  11   4       20.42       26.26     42.88 o 
   9  11   4      402.53      449.49     56.50 o 
  10  11   4      170.25      218.48     54.69 o 
  11  11   4        0.45      -24.91     53.70 o 
 -11  12   4      438.15      397.19     54.37 o 
 -10  12   4       10.71        2.15     49.95 o 
  -9  12   4      180.79      229.58     38.76 o 
  -8  12   4        3.70       -7.66     27.54 o 
  -7  12   4        0.28       18.08     38.21 o 
  -6  12   4      163.86      148.39     44.02 o 
  -5  12   4        4.81       -4.65     35.91 o 
  -4  12   4      918.06     1038.33     54.98 o 
  -3  12   4     1082.40     1089.16     55.71 o 
  -2  12   4      849.27      867.91     50.79 o 
  -1  12   4     1327.57     1256.51     39.07 o 
   0  12   4     3887.75     3868.84     58.93 o 
   1  12   4     3578.67     3527.19     80.34 o 
   2  12   4     3983.32     4197.76     84.07 o 
   3  12   4     1325.56     1325.43     36.90 o 
   4  12   4      161.43      158.94     23.95 o 
   5  12   4     1228.39     1078.47     36.66 o 
   6  12   4        7.68        5.13     22.45 o 
   7  12   4        5.86        2.86     22.07 o 
   8  12   4       18.83       29.28     41.13 o 
   9  12   4       47.43       59.92     44.87 o 
  10  12   4      328.92      326.73     53.89 o 
  -9  13   4      141.55      152.28     32.93 o 
  -8  13   4      122.97       99.99     30.72 o 
  -7  13   4      476.63      512.29     53.53 o 
  -6  13   4       91.61       77.73     40.31 o 
  -5  13   4      274.92      256.59     45.09 o 
  -4  13   4      353.04      378.42     44.93 o 
  -3  13   4      441.01      421.41     48.46 o 
  -2  13   4      353.06      279.61     45.23 o 
  -1  13   4      311.66      260.88     40.91 o 
   0  13   4      107.54      148.96     42.95 o 
   1  13   4      223.24      237.60     43.40 o 
   2  13   4        8.90       13.56     35.97 o 
   3  13   4       18.15       34.52     22.96 o 
   4  13   4       21.70       24.04     22.38 o 
   5  13   4       91.50       65.90     24.04 o 
   6  13   4      253.69      218.44     26.86 o 
   7  13   4       35.17       40.96     24.54 o 
   8  13   4      153.10      162.33     49.49 o 
   9  13   4      389.61      471.16     61.35 o 
  -9  14   4      147.68      147.63     35.11 o 
  -8  14   4        4.01        2.86     31.68 o 
  -7  14   4      224.00      280.42     52.99 o 
  -6  14   4      358.08      410.57     54.74 o 
  -5  14   4      653.89      714.64     59.82 o 
  -4  14   4      467.25      465.75     50.51 o 
  -3  14   4      966.64     1032.76     62.11 o 
  -2  14   4      422.88      360.66     47.43 o 
  -1  14   4      660.99      769.05     54.90 o 
   0  14   4     1255.87     1201.12     59.20 o 
   1  14   4     3797.20     3831.40     91.54 o 
   2  14   4     1712.21     1707.75     43.59 o 
   3  14   4      343.77      408.39     29.66 o 
   4  14   4       62.76       57.58     24.97 o 
   5  14   4      306.44      306.11     29.54 o 
   6  14   4       22.30        6.71     25.12 o 
   7  14   4        0.20       54.02     44.57 o 
   8  14   4        1.59       13.33     47.72 o 
   9  14   4      116.76      143.30     56.42 o 
  -8  15   4      116.85      146.65     34.44 o 
  -7  15   4      690.56      765.24     61.63 o 
  -6  15   4     1242.48     1312.82     71.01 o 
  -5  15   4      381.20      460.15     56.08 o 
  -4  15   4      277.89      272.22     50.79 o 
  -3  15   4      278.01      325.99     52.90 o 
  -2  15   4      197.13      245.33     48.04 o 
  -1  15   4       49.65       49.35     48.64 o 
   0  15   4       21.10      116.89     48.21 o 
   1  15   4        0.12       61.17     40.98 o 
   2  15   4        2.03       11.57     24.92 o 
   3  15   4       17.52       22.40     25.48 o 
   4  15   4       59.71       75.49     27.33 o 
   5  15   4      288.26      288.62     32.11 o 
   6  15   4       85.50       42.52     27.88 o 
   7  15   4       49.11       26.07     42.43 o 
   8  15   4       24.16       11.08     46.58 o 
  -8  16   4       86.45       85.19     52.93 o 
  -7  16   4      201.58      256.49     54.65 o 
  -6  16   4        1.91       14.66     51.86 o 
  -5  16   4       21.45       -0.46     43.96 o 
  -4  16   4      159.20      150.20     55.05 o 
  -3  16   4      145.78      233.46     54.76 o 
  -2  16   4      892.43      913.92     64.11 o 
  -1  16   4      183.77      207.87     48.38 o 
   0  16   4      172.06      195.50     47.45 o 
   1  16   4      561.84      635.43     58.83 o 
   2  16   4     1053.31     1091.93     41.21 o 
   3  16   4      801.75      773.46     38.81 o 
   4  16   4      608.26      548.77     46.59 o 
   5  16   4      374.89      424.41     35.56 o 
   6  16   4        0.68       -5.10     29.09 o 
   7  16   4      125.31      132.95     51.81 o 
  -6  17   4      127.55      108.34     48.98 o 
  -5  17   4       56.33        2.29     52.54 o 
  -4  17   4        7.65      -20.60     54.62 o 
  -3  17   4       27.29       42.34     52.29 o 
  -2  17   4       29.06        2.93     49.83 o 
  -1  17   4       30.85        0.82     44.94 o 
   0  17   4      333.42      411.11     57.25 o 
   1  17   4       17.71       69.34     27.42 o 
   2  17   4      118.82       96.27     28.86 o 
   3  17   4       10.64       12.69     27.96 o 
   4  17   4      453.95      500.86     37.66 o 
   5  17   4      285.31      388.45     36.92 o 
   6  17   4      881.93      897.09     67.40 o 
  -4  18   4        1.82       22.35     57.14 o 
  -3  18   4        6.62        1.27     54.27 o 
  -2  18   4       11.69       74.23     59.45 o 
  -1  18   4      681.73      771.65     72.85 o 
   0  18   4      948.91     1089.41     76.41 o 
   1  18   4      936.61     1043.51     71.87 o 
   2  18   4      440.34      505.59     37.63 o 
   3  18   4      412.19      453.50     37.43 o 
   4  18   4      146.18      124.70     45.58 o 
   5  18   4       29.22       20.74     31.89 o 
   6  18   4      131.48      103.40     49.01 o 
  -1  19   4        1.23      -12.70     60.35 o 
   0  19   4       39.43       47.67     52.12 o 
   1  19   4       86.31      101.00     58.90 o 
   2  19   4      175.66      179.96     57.36 o 
   3  19   4      237.84      267.07     53.60 o 
   4  19   4      230.77      273.56     38.34 o 
 -14   1   5      413.41      467.92     58.56 o 
 -13   1   5     1009.77     1064.75     45.41 o 
 -12   1   5      946.05      982.21     29.46 o 
 -11   1   5     2030.72     2018.81     35.52 o 
 -10   1   5     3031.04     2968.07     49.59 o 
  -9   1   5      333.15      312.75     17.79 o 
  -8   1   5      810.76      773.57     24.62 o 
  -7   1   5       50.95       57.56      8.77 o 
  -6   1   5     2691.58     2471.83     24.64 o 
  -5   1   5      468.78      453.94      6.99 o 
  -4   1   5      368.17      364.45      6.73 o 
  -3   1   5        6.19       20.77      5.94 o 
  -2   1   5      276.19      248.18     11.05 o 
  -1   1   5     1251.50     1281.79     17.50 o 
   0   1   5      971.52     1210.35     16.85 o 
   1   1   5     2098.06     2684.55     39.14 o 
   2   1   5    14617.61    14597.74    238.42 o 
   3   1   5     2825.92     3005.54     41.87 o 
   4   1   5     7067.29     7139.98     38.78 o 
   5   1   5     6804.26     6356.59     40.50 o 
   6   1   5     6790.70     6847.97     54.41 o 
   7   1   5     1732.42     1698.15     22.67 o 
   8   1   5     3844.49     3732.60     53.68 o 
   9   1   5      960.62      883.11     22.47 o 
  10   1   5       97.17      125.12     21.55 o 
  11   1   5        0.46      -17.33     29.58 o 
  12   1   5      227.41      256.27     34.61 o 
  13   1   5        6.64       -0.84     31.84 o 
  14   1   5      247.77      275.40     54.22 o 
 -13   2   5      132.51      173.92     32.31 o 
 -12   2   5        1.40       53.00     29.57 o 
 -11   2   5        3.84       43.01     34.78 o 
 -10   2   5       25.60       28.05     17.82 o 
  -9   2   5       51.84       64.58     14.71 o 
  -8   2   5       63.27       58.88      7.48 o 
  -7   2   5      515.59      493.43     10.42 o 
  -6   2   5       45.77       48.09      6.70 o 
  -5   2   5      651.44      536.18     12.31 o 
  -4   2   5        0.32        8.15      6.17 o 
  -3   2   5     1718.16     1904.17     32.23 o 
  -2   2   5      507.80      457.28     16.82 o 
  -1   2   5      459.51      522.04     11.29 o 
   0   2   5      374.86      414.74     10.97 o 
   1   2   5     2150.32     2374.14     20.91 o 
   2   2   5     7542.69     8600.22     49.46 o 
   3   2   5     9535.06    10630.09     58.72 o 
   4   2   5     1596.66     1587.39     22.75 o 
   5   2   5       90.30       84.65      7.31 o 
   6   2   5      554.98      557.04     13.63 o 
   7   2   5       15.01       21.02      9.80 o 
   8   2   5      201.55      209.58     13.05 o 
   9   2   5      136.60      149.42     12.46 o 
  10   2   5      168.86      155.02     19.74 o 
  11   2   5        5.88        5.04     18.95 o 
  12   2   5       85.03       79.09     33.14 o 
  13   2   5       52.14       61.49     32.33 o 
  14   2   5       58.78        6.75     50.93 o 
 -14   3   5      486.34      524.93     57.18 o 
 -13   3   5      125.27      139.26     33.11 o 
 -12   3   5     1031.50     1014.71     44.04 o 
 -11   3   5      880.97      909.63     36.77 o 
 -10   3   5      807.98      809.62     26.48 o 
  -9   3   5      212.96      223.97     18.17 o 
  -8   3   5     4355.13     4279.41     28.24 o 
  -7   3   5     2019.90     1918.95     18.44 o 
  -6   3   5     1379.09     1286.28     15.72 o 
  -5   3   5      541.67      545.93     15.00 o 
  -4   3   5     2095.59     2252.10     15.00 o 
  -3   3   5      667.66      899.53     41.46 o 
  -2   3   5      574.36      633.52     23.54 o 
  -1   3   5     3479.54     3424.63     16.13 o 
   0   3   5     3045.68     3255.95     20.14 o 
   1   3   5      248.02      201.45      9.47 o 
   2   3   5     1134.22     1274.47     18.15 o 
   3   3   5     8951.97     9155.60     55.77 o 
   4   3   5     6407.56     6844.56     52.78 o 
   5   3   5     4837.34     4621.98     51.18 o 
   6   3   5     2090.03     2053.67     42.11 o 
   7   3   5     1084.59     1063.66     18.68 o 
   8   3   5      547.94      536.35     15.55 o 
   9   3   5      451.54      453.55     15.24 o 
  10   3   5       85.19       97.75     18.78 o 
  11   3   5       49.34       50.05     20.38 o 
  12   3   5       71.70       52.58     31.99 o 
  13   3   5      613.61      614.92     44.43 o 
  14   3   5      550.16      605.52     62.74 o 
 -14   4   5        0.05       10.92     44.28 o 
 -13   4   5        7.92       -0.80     30.21 o 
 -12   4   5        2.17       19.15     28.51 o 
 -11   4   5       76.96       98.83     29.13 o 
 -10   4   5       15.31       23.68     15.99 o 
  -9   4   5      786.87      714.61     23.57 o 
  -8   4   5     1078.19      983.32     19.27 o 
  -7   4   5      736.70      742.80     14.10 o 
  -6   4   5       78.51       63.82      8.72 o 
  -5   4   5      339.98      355.43      7.75 o 
  -4   4   5       29.63       46.15      9.95 o 
  -3   4   5      553.53      503.68     12.37 o 
  -2   4   5      321.52      385.21     14.68 o 
  -1   4   5      875.06      822.82     11.94 o 
   0   4   5     2018.91     2354.46     48.73 o 
   1   4   5       20.76        9.76      9.54 o 
   2   4   5     1497.06     1403.24     19.52 o 
   3   4   5      320.29      412.92     13.83 o 
   4   4   5      206.98      159.65     12.00 o 
   5   4   5      328.01      315.58     11.74 o 
   6   4   5     1098.79     1111.79     22.21 o 
   7   4   5     1302.66     1388.96     21.18 o 
   8   4   5       93.20      102.17     11.59 o 
   9   4   5      171.27      147.51     12.27 o 
  10   4   5        0.90        3.24     18.24 o 
  11   4   5      185.24      192.84     27.30 o 
  12   4   5      204.57      158.41     35.66 o 
  13   4   5        1.40        8.97     35.27 o 
  14   4   5        2.51      -10.55     48.06 o 
 -13   5   5      187.46      186.38     34.26 o 
 -12   5   5      207.90      198.19     33.11 o 
 -11   5   5      967.13      934.58    101.48 o 
 -10   5   5      961.54      862.92     39.75 o 
  -9   5   5     1381.31     1413.25     24.40 o 
  -8   5   5     1561.48     1590.96     23.36 o 
  -7   5   5     1426.09     1361.92     24.45 o 
  -6   5   5      514.31      468.99     26.48 o 
  -5   5   5      993.27      785.76     13.63 o 
  -4   5   5      434.00      456.16     14.24 o 
  -3   5   5      352.38      438.14     15.18 o 
  -2   5   5     2191.85     2325.53     38.03 o 
  -1   5   5     1809.86     1963.19     19.83 o 
   0   5   5     3923.18     4408.05     43.45 o 
   1   5   5     3455.66     3553.71     37.30 o 
   2   5   5     6464.91     6772.98     41.37 o 
   3   5   5      853.98      740.05     19.57 o 
   4   5   5     2446.17     2348.55     36.18 o 
   5   5   5     2789.18     2779.61     37.93 o 
   6   5   5     4943.52     4795.51     45.81 o 
   7   5   5       74.93       89.33     13.71 o 
   8   5   5      172.48      170.21     12.79 o 
   9   5   5      669.15      667.32     32.74 o 
  10   5   5     1298.74     1306.41     33.80 o 
  11   5   5       39.15       11.64     19.62 o 
  12   5   5       26.37       26.91     32.39 o 
  13   5   5        0.68       -9.55     33.55 o 
 -13   6   5       15.30       13.48     31.57 o 
 -12   6   5       33.49       21.70     29.25 o 
 -11   6   5       37.68       29.66     30.48 o 
 -10   6   5      253.45      238.82     30.83 o 
  -9   6   5        0.10       -5.23     11.78 o 
  -8   6   5      361.01      366.29     16.05 o 
  -7   6   5      663.10      591.49     17.49 o 
  -6   6   5     1164.60     1111.96     17.29 o 
  -5   6   5      360.69      347.72     20.76 o 
  -4   6   5      499.07      450.10     15.98 o 
  -3   6   5      377.22      460.01     16.39 o 
  -2   6   5      960.19      830.86     30.92 o 
  -1   6   5     3487.88     4059.57     65.90 o 
   0   6   5     1349.88     1446.13     22.58 o 
   1   6   5       46.22       51.48     15.65 o 
   2   6   5      138.95      191.62     14.64 o 
   3   6   5     1901.29     2150.41     30.65 o 
   4   6   5     1692.73     1757.31     40.26 o 
   5   6   5       66.61       85.09     13.41 o 
   6   6   5       24.46       37.47     13.73 o 
   7   6   5       88.95       95.36     14.60 o 
   8   6   5       24.67       19.33     11.33 o 
   9   6   5       22.63       15.29     17.45 o 
  10   6   5      341.08      318.90     28.68 o 
  11   6   5       31.07       23.46     20.48 o 
  12   6   5       31.27       26.46     31.91 o 
  13   6   5        1.38        0.57     41.82 o 
 -13   7   5      139.37       96.89     35.73 o 
 -12   7   5      289.50      322.42     51.74 o 
 -11   7   5      724.24      719.99     62.84 o 
 -10   7   5     1117.00     1153.26     45.92 o 
  -9   7   5     1001.47     1055.33     38.44 o 
  -8   7   5     3254.42     3092.76     32.82 o 
  -7   7   5     2828.15     2665.83     60.20 o 
  -6   7   5      839.99      714.82     38.48 o 
  -5   7   5       11.44       10.10     10.69 o 
  -4   7   5     2652.09     2388.47     32.91 o 
  -3   7   5       99.91      132.32      7.85 o 
  -2   7   5     1535.67     1534.42     41.70 o 
  -1   7   5     2659.77     2637.03     31.49 o 
   0   7   5      521.87      476.64     16.47 o 
   1   7   5     3038.38     3017.27     36.11 o 
   2   7   5     4337.12     4046.75     85.79 o 
   3   7   5     2492.93     2446.60     36.49 o 
   4   7   5     5445.71     5682.35     45.29 o 
   5   7   5     4253.89     4128.20     40.81 o 
   6   7   5     3071.02     3043.08     36.79 o 
   7   7   5     1310.51     1290.98     26.55 o 
   8   7   5      267.71      298.39     17.45 o 
   9   7   5      326.31      294.71     22.22 o 
  10   7   5       82.23       74.32     20.16 o 
  11   7   5       21.99       25.11     20.64 o 
  12   7   5       91.75       92.78     40.35 o 
 -12   8   5       63.09       91.53     32.69 o 
 -11   8   5       75.09       74.56     32.94 o 
 -10   8   5        0.27        0.87     27.56 o 
  -9   8   5      282.77      275.11     27.92 o 
  -8   8   5      144.01      131.89     24.87 o 
  -7   8   5      106.73      138.83     31.95 o 
  -6   8   5      353.40      351.71     16.30 o 
  -5   8   5      759.83      642.91     34.68 o 
  -4   8   5       90.67      108.89     11.01 o 
  -3   8   5      726.92      602.48     13.51 o 
  -2   8   5      140.06      193.15     21.42 o 
  -1   8   5      996.96      831.08     38.02 o 
   0   8   5       27.66       58.71     12.65 o 
   1   8   5     1691.41     1824.62     35.70 o 
   2   8   5        4.15       10.52     14.75 o 
   3   8   5      197.78      201.50     18.56 o 
   4   8   5       21.16       16.01     17.37 o 
   5   8   5       14.00       25.15     14.67 o 
   6   8   5        6.20        9.57     14.53 o 
   7   8   5        1.85        8.08     15.24 o 
   8   8   5       52.24       66.54     15.97 o 
   9   8   5      421.65      469.12     33.00 o 
  10   8   5        4.45       33.71     20.62 o 
  11   8   5      113.01      109.10     32.08 o 
  12   8   5      116.22      129.44     34.63 o 
 -12   9   5      416.85      428.28     38.78 o 
 -11   9   5      325.44      384.30     39.67 o 
 -10   9   5     1229.18     1231.16     47.95 o 
  -9   9   5     1674.55     1666.73     46.23 o 
  -8   9   5     2391.63     2398.41     66.00 o 
  -7   9   5     1524.75     1547.98     56.59 o 
  -6   9   5       12.07       42.90     29.87 o 
  -5   9   5      732.37      618.85     18.87 o 
  -4   9   5      968.49      915.84     16.18 o 
  -3   9   5      236.30      238.66     25.58 o 
  -2   9   5     2768.23     2944.40    121.89 o 
  -1   9   5     1519.33     1605.55     52.51 o 
   0   9   5     1633.36     1508.49     48.84 o 
   1   9   5     1170.67     1295.60     28.76 o 
   2   9   5     2616.68     2467.14     39.04 o 
   3   9   5     1712.11     1824.50     36.32 o 
   4   9   5     3260.77     3165.15     71.54 o 
   5   9   5     2496.40     2440.88     43.25 o 
   6   9   5      777.52      723.87     23.57 o 
   7   9   5      218.11      224.22     19.33 o 
   8   9   5      679.00      707.59     23.96 o 
   9   9   5      729.57      714.88     79.19 o 
  10   9   5      605.16      613.27     29.92 o 
  11   9   5       18.46       25.73     30.65 o 
 -11  10   5      922.25      997.61     75.87 o 
 -10  10   5      822.23      898.01     44.43 o 
  -9  10   5       22.17       20.35     25.78 o 
  -8  10   5      191.70      149.51     37.03 o 
  -7  10   5        0.58       -8.45     33.10 o 
  -6  10   5      323.53      281.58     37.21 o 
  -5  10   5      443.63      502.93     40.44 o 
  -4  10   5      124.70      132.15      9.68 o 
  -3  10   5      238.25      260.21     40.71 o 
  -2  10   5      562.80      596.94     37.78 o 
  -1  10   5        6.70       46.38     34.31 o 
   0  10   5       25.91       66.73     31.33 o 
   1  10   5      119.42      129.94     17.79 o 
   2  10   5        5.20        8.27     16.77 o 
   3  10   5        0.87       18.56     18.55 o 
   4  10   5       30.15       29.61     20.28 o 
   5  10   5       80.69       97.44     22.74 o 
   6  10   5      617.15      607.95     29.77 o 
   7  10   5        3.98        4.35     19.64 o 
   8  10   5       10.64       18.40     24.53 o 
   9  10   5      152.65      168.10     29.70 o 
  10  10   5      424.91      574.49     70.45 o 
  11  10   5       39.80       38.15     52.27 o 
 -11  11   5      341.53      369.85     59.37 o 
 -10  11   5      722.38      719.12     60.91 o 
  -9  11   5      438.15      435.48     35.36 o 
  -8  11   5      488.60      412.12     44.42 o 
  -7  11   5      718.03      730.97     51.02 o 
  -6  11   5      765.42      783.81     50.73 o 
  -5  11   5      238.68      207.31     40.27 o 
  -4  11   5       13.69        4.86     36.10 o 
  -3  11   5       40.78       38.42     12.52 o 
  -2  11   5      572.45      562.88     20.61 o 
  -1  11   5      115.39      226.60     43.74 o 
   0  11   5     1024.72     1406.03     57.58 o 
   1  11   5     1232.78     1233.29     31.97 o 
   2  11   5     2371.44     2453.54     43.23 o 
   3  11   5     1516.54     1474.73     54.54 o 
   4  11   5     1762.97     1848.04    114.43 o 
   5  11   5     1766.40     1784.45     42.40 o 
   6  11   5     2338.82     2279.64     74.74 o 
   7  11   5      389.54      411.20     28.07 o 
   8  11   5      396.06      314.43     46.92 o 
   9  11   5      476.16      495.51     52.82 o 
  10  11   5        5.47        2.07     48.08 o 
 -10  12   5       44.58       47.10     48.99 o 
  -9  12   5        6.51       -3.08     30.05 o 
  -8  12   5        2.27        4.90     39.07 o 
  -7  12   5      243.51      242.31     46.07 o 
  -6  12   5      252.21      251.69     42.62 o 
  -5  12   5      538.87      573.22     50.52 o 
  -4  12   5       59.90       46.12     39.21 o 
  -3  12   5      145.72      198.30     41.32 o 
  -2  12   5       21.41       16.47     36.56 o 
  -1  12   5       23.87      133.36     41.24 o 
   0  12   5       31.26      173.63     38.03 o 
   1  12   5      227.36      214.73     26.62 o 
   2  12   5      412.80      383.22     26.01 o 
   3  12   5       60.73       49.51     21.56 o 
   4  12   5       34.47       17.65     22.07 o 
   5  12   5       22.58       14.24     22.43 o 
   6  12   5      112.47       91.44     25.56 o 
   7  12   5      172.92      178.98     26.55 o 
   8  12   5       67.42       77.35     48.95 o 
   9  12   5      114.06      125.34     52.47 o 
  10  12   5      233.23      266.05     52.83 o 
  -9  13   5      351.31      319.89     45.30 o 
  -8  13   5      431.11      341.38     49.21 o 
  -7  13   5      733.60      682.95     55.40 o 
  -6  13   5      642.35      667.20     56.62 o 
  -5  13   5       91.19       79.11     43.86 o 
  -4  13   5       48.60      144.16     48.21 o 
  -3  13   5       80.09       98.02     40.75 o 
  -2  13   5      163.52      109.22     38.05 o 
  -1  13   5      762.70      819.98     52.85 o 
   0  13   5      652.70      676.73     51.12 o 
   1  13   5     1426.66     1470.17     54.55 o 
   2  13   5     2181.95     2078.02     48.63 o 
   3  13   5      945.86      964.99     35.61 o 
   4  13   5       31.07       64.22     23.85 o 
   5  13   5       50.49       32.39     23.91 o 
   6  13   5       86.36       72.64     25.60 o 
   7  13   5      336.74      390.80     30.29 o 
   8  13   5      784.07      865.23     63.57 o 
   9  13   5      183.24      196.21     50.34 o 
  -9  14   5       33.16       32.85     31.12 o 
  -8  14   5       72.76        9.61     41.55 o 
  -7  14   5      110.72      109.47     47.42 o 
  -6  14   5       41.06       34.91     43.35 o 
  -5  14   5       25.76       30.32     41.91 o 
  -4  14   5      119.84      103.56     49.09 o 
  -3  14   5      125.18      195.85     48.30 o 
  -2  14   5       35.73       40.37     41.98 o 
  -1  14   5      455.97      576.08     52.85 o 
   0  14   5      210.10      393.35     49.15 o 
   1  14   5      284.27      337.62     52.66 o 
   2  14   5       42.71       23.66     22.93 o 
   3  14   5      301.51      311.81     28.88 o 
   4  14   5      104.81      117.99     26.43 o 
   5  14   5      450.90      447.70     32.97 o 
   6  14   5       98.56       79.64     27.37 o 
   7  14   5        9.44       16.32     45.24 o 
   8  14   5       65.74       95.08     44.95 o 
   9  14   5       23.21       43.62     51.65 o 
  -9  15   5      420.33      373.06     54.81 o 
  -8  15   5      249.15      263.62     38.39 o 
  -7  15   5      590.57      601.60     59.74 o 
  -6  15   5      575.89      618.23     61.74 o 
  -5  15   5      270.48      304.32     51.76 o 
  -4  15   5        6.28       65.81     50.96 o 
  -3  15   5       47.50      182.02     51.79 o 
  -2  15   5      586.24      582.70     59.28 o 
  -1  15   5      128.43       83.11     44.39 o 
   0  15   5      263.95      337.70     50.51 o 
   1  15   5      895.33      836.05     35.73 o 
   2  15   5     2848.05     2862.75     68.74 o 
   3  15   5      511.41      509.24     33.38 o 
   4  15   5      196.56      242.47     41.46 o 
   5  15   5      315.63      306.53     32.74 o 
   6  15   5      560.53      657.22     37.73 o 
   7  15   5      431.81      428.24     58.55 o 
   8  15   5      884.19      955.67     67.50 o 
  -8  16   5       13.24        9.81     51.67 o 
  -7  16   5       31.19       51.76     49.08 o 
  -6  16   5      132.62      151.71     55.09 o 
  -5  16   5      226.30      295.95     54.96 o 
  -4  16   5      146.66      143.25     54.81 o 
  -3  16   5      229.64      239.47     55.56 o 
  -2  16   5       19.87       32.22     43.33 o 
  -1  16   5        6.47       16.57     48.01 o 
   0  16   5      129.50      117.48     24.15 o 
   1  16   5      476.97      507.47     32.18 o 
   2  16   5      212.26      178.12     28.72 o 
   3  16   5      143.94      119.49     28.50 o 
   4  16   5      235.67      266.99     32.56 o 
   5  16   5       30.40       30.14     28.57 o 
   6  16   5      160.27      161.39     31.99 o 
   7  16   5      275.19      253.21     50.61 o 
  -6  17   5      104.20       50.45     47.30 o 
  -5  17   5       35.35       47.27     53.11 o 
  -4  17   5       94.61      170.34     59.18 o 
  -3  17   5       28.28      208.85     57.63 o 
  -2  17   5        1.49       33.32     49.63 o 
  -1  17   5        9.29        1.66     43.18 o 
   0  17   5      233.98      221.94     49.01 o 
   1  17   5     1312.45     1494.03     46.55 o 
   2  17   5     1526.48     1567.39     49.10 o 
   3  17   5      891.66      860.16     50.61 o 
   4  17   5      309.40      291.56     34.57 o 
   5  17   5      107.41       75.37     32.51 o 
   6  17   5       23.71       39.23     46.50 o 
  -4  18   5        6.11      -18.24     57.39 o 
  -3  18   5      320.17      341.75     61.14 o 
  -2  18   5      396.41      362.53     65.17 o 
  -1  18   5      309.89      297.93     62.16 o 
   0  18   5      334.20      380.02     64.18 o 
   1  18   5      321.03      393.46     56.74 o 
   2  18   5       45.76       20.85     46.16 o 
   3  18   5        4.24        5.78     30.87 o 
   4  18   5       10.99       -6.30     30.59 o 
   5  18   5       62.50       37.93     33.69 o 
   0  19   5      634.24      691.10     65.31 o 
   1  19   5      196.28      164.58     61.02 o 
   2  19   5      184.14      156.89     56.17 o 
   3  19   5      184.83      132.00     50.96 o 
   4  19   5      629.50      604.90     62.50 o 
 -13   0   6      110.23      138.06     46.56 o 
 -12   0   6      109.85      105.59     27.00 o 
 -11   0   6      855.04      882.34     37.69 o 
 -10   0   6      549.29      537.60     41.41 o 
  -9   0   6      714.66      677.35     43.58 o 
  -8   0   6       71.76      101.96     28.49 o 
  -7   0   6     4343.67     3926.00     35.80 o 
  -6   0   6     5925.64     6258.22     50.52 o 
  -5   0   6     1371.92     1116.55     23.66 o 
  -4   0   6     5023.81     4953.46     37.97 o 
  -3   0   6     7314.04     7727.71    106.25 o 
  -2   0   6       66.61      119.88     10.28 o 
  -1   0   6     4074.27     4292.48     45.45 o 
   0   0   6      730.29      732.49     29.23 o 
   1   0   6       47.42       50.05     13.98 o 
   2   0   6     4182.47     4851.90     57.36 o 
   3   0   6    10303.51    11112.11     93.92 o 
   4   0   6    19096.43    19827.37    135.46 o 
   5   0   6     9307.84     9693.88    104.26 o 
   6   0   6     2783.34     2537.90     60.87 o 
   7   0   6     4165.61     4142.25     80.99 o 
   8   0   6     5817.92     5520.03     99.59 o 
   9   0   6     2660.34     2725.53     78.18 o 
  10   0   6      414.16      377.18     44.93 o 
  11   0   6      717.82      781.21     60.25 o 
  12   0   6      143.65       89.49     46.77 o 
  13   0   6       47.85       11.83     48.45 o 
 -13   1   6        3.38       22.09     30.74 o 
 -12   1   6       33.73       31.18     23.26 o 
 -11   1   6       96.88      125.41     18.22 o 
 -10   1   6      121.97      154.22     17.47 o 
  -9   1   6      377.98      328.12     17.93 o 
  -8   1   6     1372.04     1252.36     18.85 o 
  -7   1   6       14.99       20.34      7.48 o 
  -6   1   6      540.50      538.28      9.63 o 
  -5   1   6      318.76      354.86      8.25 o 
  -4   1   6       51.02       46.52      6.82 o 
  -3   1   6      106.85       85.19      8.75 o 
  -2   1   6     3703.02     4023.41     23.98 o 
   0   1   6      478.16      710.00      8.84 o 
   1   1   6       70.24       37.76      6.02 o 
   2   1   6     5560.85     5545.08     43.58 o 
   3   1   6        0.46        3.47      4.87 o 
   4   1   6       76.72      116.71      9.00 o 
   5   1   6        0.93        1.01      6.44 o 
   6   1   6        8.30       27.81     10.71 o 
   7   1   6      709.53      749.67     20.55 o 
   8   1   6       83.27       69.08     14.81 o 
   9   1   6       58.93       63.69     13.03 o 
  10   1   6       27.46       36.61     28.81 o 
  11   1   6       11.10       39.62     29.24 o 
  12   1   6       18.69       16.56     32.02 o 
  13   1   6        0.40       12.75     34.06 o 
 -13   2   6       65.21       43.68     30.69 o 
 -12   2   6      194.10      206.87     31.02 o 
 -11   2   6      273.35      268.19     20.00 o 
 -10   2   6     1661.53     1676.76     30.44 o 
  -9   2   6      551.76      539.75     19.70 o 
  -8   2   6     1540.84     1494.08     25.21 o 
  -7   2   6     4182.93     3916.99     24.07 o 
  -6   2   6     9176.60     8778.85     63.95 o 
  -5   2   6     5358.18     4963.70     21.47 o 
  -4   2   6    12257.19    12457.24    132.73 o 
  -3   2   6    16450.22    17948.84     61.06 o 
  -2   2   6     3608.73     3695.45     62.33 o 
  -1   2   6     4188.70     4571.02     33.83 o 
   0   2   6      983.07     1270.23     16.73 o 
   1   2   6      150.26      165.67      6.72 o 
   2   2   6     1150.03     1206.06     22.47 o 
   3   2   6     1499.29     1693.41     22.48 o 
   4   2   6      492.43      430.45     18.89 o 
   5   2   6     4689.80     4874.82     41.68 o 
   6   2   6     6182.55     6187.56     98.38 o 
   7   2   6     2377.32     2388.06     22.98 o 
   8   2   6      498.14      462.68     15.66 o 
   9   2   6      542.99      576.71     17.50 o 
  10   2   6      870.48      931.20     29.16 o 
  11   2   6      214.86      236.10     22.33 o 
  12   2   6       69.48       42.63     32.17 o 
  13   2   6        1.22       15.80     34.14 o 
 -13   3   6        0.37      -21.35     30.43 o 
 -12   3   6       10.77       22.92     27.38 o 
 -11   3   6       16.65       28.85     26.62 o 
 -10   3   6       54.81       62.17     17.47 o 
  -9   3   6      298.30      274.62     12.78 o 
  -8   3   6      961.35      942.91     17.15 o 
  -7   3   6     3084.60     2878.47     25.01 o 
  -6   3   6     1262.30     1280.44     17.93 o 
  -5   3   6       22.19       14.52      4.93 o 
  -4   3   6     1571.50     1604.71     39.21 o 
  -3   3   6      917.36     1177.69     22.20 o 
  -2   3   6       77.28       61.90     16.68 o 
  -1   3   6      580.02      647.96      9.67 o 
   0   3   6       14.25       15.94      5.20 o 
   1   3   6      912.28     1009.63     19.25 o 
   2   3   6      107.87       95.07      9.94 o 
   3   3   6     1632.48     1711.96     23.13 o 
   4   3   6     2376.52     2516.47     55.91 o 
   5   3   6      262.45      278.31     13.88 o 
   6   3   6      753.30      754.16     13.82 o 
   7   3   6     1278.36     1289.18     20.74 o 
   8   3   6      473.91      412.97     15.31 o 
   9   3   6       16.48       20.93     11.57 o 
  10   3   6       78.34       84.49     19.53 o 
  11   3   6       40.94       39.26     19.57 o 
  12   3   6      311.85      325.23     38.02 o 
  13   3   6      257.32      214.83     37.03 o 
 -13   4   6       43.41       33.50     30.86 o 
 -12   4   6      120.21      115.55     29.82 o 
 -11   4   6      277.11      267.77     30.98 o 
 -10   4   6      218.68      224.89     28.94 o 
  -9   4   6      429.47      511.60     16.12 o 
  -8   4   6      412.66      406.89     14.51 o 
  -7   4   6      695.34      762.07     23.68 o 
  -6   4   6     2778.14     2309.46     59.00 o 
  -5   4   6     9988.27    10050.60     87.82 o 
  -4   4   6     2313.16     2069.81     21.50 o 
  -3   4   6      747.11      655.86     35.25 o 
  -2   4   6     4656.15     5142.58     62.80 o 
  -1   4   6     5242.88     5637.60     30.78 o 
   0   4   6      764.22      854.59     21.91 o 
   1   4   6      109.83      102.85      7.45 o 
   2   4   6       76.37       49.37      7.77 o 
   3   4   6     3506.63     3752.48     52.85 o 
   4   4   6      258.48      216.38     13.34 o 
   5   4   6     1251.65     1094.52     19.95 o 
   6   4   6      920.10      882.92     29.27 o 
   7   4   6      631.15      588.28     16.10 o 
   8   4   6       14.50       20.59     11.26 o 
   9   4   6     1431.88     1409.89     23.62 o 
  10   4   6     1819.32     1802.87     36.84 o 
  11   4   6      788.11      749.62     41.83 o 
  12   4   6      416.76      419.44     40.69 o 
  13   4   6      305.93      342.69     38.54 o 
 -13   5   6       14.42        7.71     30.06 o 
 -12   5   6       35.76       44.95     30.83 o 
 -11   5   6       13.24        8.29     27.93 o 
 -10   5   6       70.47       62.86     27.18 o 
  -9   5   6      195.24      180.86     13.27 o 
  -8   5   6      360.64      347.23     14.13 o 
  -7   5   6      615.86      578.57     16.58 o 
  -6   5   6       69.65       51.57      5.36 o 
  -5   5   6       16.59       19.52      8.88 o 
  -4   5   6      810.40      831.12     18.43 o 
  -3   5   6        7.06        3.81      9.60 o 
  -2   5   6        2.51        5.10     10.69 o 
  -1   5   6      642.01      703.07     13.45 o 
   0   5   6     1060.80     1040.96     24.60 o 
   1   5   6      540.59      488.44     16.29 o 
   2   5   6      149.73      120.50     11.45 o 
   3   5   6      836.45      923.94     19.34 o 
   4   5   6      306.84      316.97     22.74 o 
   5   5   6      691.24      691.08     19.81 o 
   6   5   6     1394.39     1321.78     25.55 o 
   7   5   6      420.16      416.50     18.51 o 
   8   5   6       40.48       38.66     11.55 o 
   9   5   6       49.08       69.33     12.96 o 
  10   5   6      179.77      201.17     21.99 o 
  11   5   6       61.19       70.38     28.82 o 
  12   5   6       43.91       57.22     34.17 o 
  13   5   6      147.03      126.71     45.10 o 
 -13   6   6        1.06       -1.08     31.10 o 
 -12   6   6       35.11       29.73     30.67 o 
 -11   6   6       57.02       70.69     28.91 o 
 -10   6   6      853.27      846.06     40.18 o 
  -9   6   6     2546.61     2506.65     39.23 o 
  -8   6   6     1600.71     1550.71     26.05 o 
  -7   6   6      396.56      411.95     13.14 o 
  -6   6   6     1719.15     1612.89     33.32 o 
  -5   6   6     1808.43     1657.04     25.49 o 
  -4   6   6     4184.30     4019.29     39.45 o 
  -3   6   6      609.69      754.79     20.28 o 
  -2   6   6     2346.16     2337.87     35.53 o 
  -1   6   6       19.35       28.46      7.69 o 
   0   6   6     1198.52     1184.44     21.19 o 
   1   6   6       33.06       81.59     12.01 o 
   2   6   6      303.56      366.18     19.41 o 
   3   6   6        2.74        2.43     11.15 o 
   4   6   6      455.84      364.44     16.54 o 
   5   6   6      974.57     1003.92     22.87 o 
   6   6   6     2673.45     2514.91     43.46 o 
   7   6   6     2069.79     2103.81     43.22 o 
   8   6   6     1309.19     1372.19     25.68 o 
   9   6   6      545.04      606.31     25.43 o 
  10   6   6      281.30      282.69     23.15 o 
  11   6   6      209.70      220.53     32.91 o 
  12   6   6      445.67      412.73     39.37 o 
  13   6   6      773.18      783.22     61.01 o 
 -13   7   6        0.32        5.23     47.51 o 
 -12   7   6       33.10       12.81     32.07 o 
 -11   7   6       33.72       37.07     30.93 o 
 -10   7   6       33.25       31.61     28.01 o 
  -9   7   6        0.08        2.90     18.62 o 
  -8   7   6      146.33      143.78     29.13 o 
  -7   7   6      317.07      364.21     32.39 o 
  -6   7   6      985.54     1039.48     35.46 o 
  -5   7   6     2478.55     2448.21     32.89 o 
  -4   7   6     3128.96     3422.00     39.83 o 
  -3   7   6      358.86      341.37     17.87 o 
  -2   7   6      388.36      440.35      9.00 o 
  -1   7   6       25.60       25.00      8.42 o 
   0   7   6       77.50       52.72     10.94 o 
   1   7   6      801.21      880.30     22.21 o 
   2   7   6      505.66      466.30     24.22 o 
   3   7   6      351.85      371.68     19.54 o 
   4   7   6        1.33        6.22     12.90 o 
   5   7   6      449.01      419.11     19.18 o 
   6   7   6      406.58      413.81     19.35 o 
   7   7   6       87.09       77.20     16.50 o 
   8   7   6       21.62       28.65     15.61 o 
   9   7   6      756.19      721.94     54.25 o 
  10   7   6      974.07      909.51     31.41 o 
  11   7   6      292.68      256.18     34.68 o 
  12   7   6       31.15       15.56     30.79 o 
 -12   8   6      312.70      333.10     39.20 o 
 -11   8   6      499.98      554.54     39.00 o 
 -10   8   6     2136.96     2289.79     59.97 o 
  -9   8   6     2293.33     2296.02     61.56 o 
  -8   8   6     1840.78     1822.11     56.34 o 
  -7   8   6     2301.96     2009.73     58.31 o 
  -6   8   6     2273.72     2227.48     44.89 o 
  -5   8   6      115.79      114.75     15.10 o 
  -4   8   6      198.74      172.39     29.36 o 
  -3   8   6      801.76      595.05     12.04 o 
  -2   8   6      552.64      484.43     18.94 o 
  -1   8   6      114.15      127.89     12.05 o 
   0   8   6     1519.89     1442.12     26.80 o 
   1   8   6       26.55       28.92     16.66 o 
   2   8   6     1207.83     1307.44     69.49 o 
   3   8   6     2887.90     3047.32     42.94 o 
   4   8   6     2299.02     2293.66     40.17 o 
   5   8   6     3265.94     3256.85     47.53 o 
   6   8   6     1614.09     1563.65     30.19 o 
   7   8   6     1213.16     1151.83     27.81 o 
   8   8   6      882.15      824.63     25.14 o 
   9   8   6     1662.29     1733.17     50.11 o 
  10   8   6     1688.30     1668.29     38.63 o 
  11   8   6      463.43      513.88     39.05 o 
  12   8   6       85.71      108.97     34.65 o 
 -12   9   6        0.45       -1.46     32.95 o 
 -11   9   6       99.98       85.74     31.82 o 
 -10   9   6       18.64       24.26     23.06 o 
  -9   9   6       42.23       51.19     26.04 o 
  -8   9   6       35.28       25.58     30.90 o 
  -7   9   6      135.28      111.44     33.87 o 
  -6   9   6     2762.64     2401.16     63.93 o 
  -5   9   6      312.94      360.59     36.45 o 
  -4   9   6     5451.65     5671.37     91.09 o 
  -3   9   6     1161.97     1039.43     27.34 o 
  -2   9   6     1646.01     1589.17     23.62 o 
  -1   9   6       31.15       92.88     68.67 o 
   0   9   6      112.03      115.98     15.44 o 
   1   9   6       24.20       36.62     15.66 o 
   2   9   6      414.02      429.09     29.95 o 
   3   9   6       61.64       78.65     18.38 o 
   4   9   6      736.70      693.42     28.06 o 
   5   9   6      420.10      455.65     26.02 o 
   6   9   6      240.18      257.42     19.72 o 
   7   9   6       41.14       38.67     16.94 o 
   8   9   6      100.13       93.77     18.13 o 
   9   9   6       34.74       33.99     27.51 o 
  10   9   6      302.45      301.23     25.66 o 
  11   9   6        8.54       15.55     31.44 o 
 -11  10   6       51.08       67.10     32.80 o 
 -10  10   6      422.41      361.38     32.51 o 
  -9  10   6      996.66     1022.21     61.57 o 
  -8  10   6     1591.74     1535.26     60.86 o 
  -7  10   6     1124.31     1138.12     54.12 o 
  -6  10   6      727.75      792.53     47.52 o 
  -5  10   6      574.59      575.25     42.47 o 
  -4  10   6      113.54      105.95      5.88 o 
  -3  10   6      285.05      251.54      8.76 o 
  -2  10   6      346.25      316.69     11.13 o 
  -1  10   6       59.83      116.05     31.91 o 
   0  10   6       36.01       42.24     20.51 o 
   1  10   6       90.19       79.70     16.95 o 
   2  10   6       22.50       41.24     17.94 o 
   3  10   6      785.42      705.46     31.49 o 
   4  10   6      814.52      833.00     30.82 o 
   5  10   6     1923.34     1819.04     41.34 o 
   6  10   6     2167.32     2186.75     45.56 o 
   7  10   6     3141.19     3130.92     52.54 o 
   8  10   6     1631.16     1707.73     61.09 o 
   9  10   6      996.02     1057.87     55.75 o 
  10  10   6      464.84      473.35     36.94 o 
  11  10   6      203.74      219.00     35.47 o 
 -11  11   6       40.21       56.56     33.89 o 
 -10  11   6      224.59      209.04     32.71 o 
  -9  11   6      224.48      234.90     30.41 o 
  -8  11   6      441.27      499.75     47.20 o 
  -7  11   6        8.00       16.75     37.42 o 
  -6  11   6       83.93       79.76     39.09 o 
  -5  11   6      281.39      292.37     40.80 o 
  -4  11   6      119.81      138.59     13.16 o 
  -3  11   6       82.17       74.27     13.94 o 
  -2  11   6       34.46       26.39      8.55 o 
  -1  11   6      170.14      203.75     25.14 o 
   0  11   6      578.37      608.68     24.22 o 
   1  11   6       55.59       75.16     19.11 o 
   2  11   6        4.99       -2.83     19.59 o 
   3  11   6      261.71      256.61     24.17 o 
   4  11   6      507.39      541.39     28.62 o 
   5  11   6       16.52       22.60     21.27 o 
   6  11   6      271.12      267.79     33.61 o 
   7  11   6       47.08       49.99     22.86 o 
   8  11   6       59.10       65.41     45.54 o 
   9  11   6      306.48      358.71     55.00 o 
  10  11   6        5.99       19.48     45.37 o 
 -10  12   6      659.77      689.75     41.68 o 
  -9  12   6      453.02      429.58     36.32 o 
  -8  12   6     1024.58      972.67     58.28 o 
  -7  12   6     1836.05     1725.68     69.18 o 
  -6  12   6     2304.78     2159.58     74.61 o 
  -5  12   6      283.00      269.29     43.35 o 
  -4  12   6      646.67      614.89     48.48 o 
  -3  12   6      412.73      430.19     17.95 o 
  -2  12   6     1079.26     1068.71     39.57 o 
  -1  12   6       92.80       83.21     17.45 o 
   0  12   6     1594.61     1678.60     35.92 o 
   1  12   6      762.27      693.64     28.23 o 
   2  12   6      213.36      230.10     23.61 o 
   3  12   6      970.08     1033.06     52.66 o 
   4  12   6       12.30       26.73     22.62 o 
   5  12   6      131.42      151.12     25.73 o 
   6  12   6      370.17      425.47     30.42 o 
   7  12   6      551.83      618.88     33.15 o 
   8  12   6      528.28      632.94     57.23 o 
   9  12   6      585.58      674.48     63.17 o 
  10  12   6      210.32      188.88     54.78 o 
 -10  13   6      263.40      266.34     48.83 o 
  -9  13   6      145.68      162.17     33.38 o 
  -8  13   6        0.45       -2.95     43.31 o 
  -7  13   6      139.87      144.06     46.54 o 
  -6  13   6       57.05       66.81     41.34 o 
  -5  13   6        3.62      -23.30     39.75 o 
  -4  13   6      209.13      279.61     44.18 o 
  -3  13   6       30.72      129.57     43.80 o 
  -2  13   6      443.16      468.01     22.57 o 
  -1  13   6     1173.62     1166.68     32.45 o 
   0  13   6     1328.39     1385.07     59.38 o 
   1  13   6      977.45      889.19     32.03 o 
   2  13   6      758.52      724.87     37.79 o 
   3  13   6       19.52       32.12     23.58 o 
   4  13   6       26.24       27.16     23.01 o 
   5  13   6      131.82      137.95     26.40 o 
   6  13   6        1.52      -16.25     24.97 o 
   7  13   6      942.21      892.02     38.52 o 
   8  13   6      164.51      152.01     49.62 o 
   9  13   6        0.34       52.52     50.07 o 
  -9  14   6       91.40       69.07     43.30 o 
  -8  14   6      189.71      142.11     45.26 o 
  -7  14   6      922.40      887.50     62.10 o 
  -6  14   6     1013.57      986.37     63.42 o 
  -5  14   6      403.06      357.28     48.36 o 
  -4  14   6      807.57      856.66     60.20 o 
  -3  14   6     1742.60     1940.36     73.47 o 
  -2  14   6      937.70      980.07     58.20 o 
  -1  14   6       24.60       17.48     18.63 o 
   0  14   6      121.99      113.76     22.81 o 
   1  14   6      748.72      665.18     31.76 o 
   2  14   6      244.92      221.52     26.61 o 
   3  14   6        8.11       20.45     23.74 o 
   4  14   6       15.43       24.35     25.00 o 
   5  14   6      460.11      456.60     44.31 o 
   6  14   6      257.49      327.13     32.79 o 
   7  14   6      250.66      223.89     47.69 o 
   8  14   6      543.00      692.13     63.89 o 
   9  14   6      770.14      727.35     64.47 o 
  -9  15   6        6.80       18.56     44.01 o 
  -8  15   6        5.02       -0.84     44.90 o 
  -7  15   6        0.52      -13.49     46.96 o 
  -6  15   6       29.34       43.64     50.69 o 
  -5  15   6      232.62      331.79     53.75 o 
  -4  15   6      651.76      821.39     65.31 o 
  -3  15   6      485.60      486.29     55.25 o 
  -2  15   6      248.70      312.52     53.83 o 
  -1  15   6      310.25      329.62     50.34 o 
   0  15   6      234.71      261.95     26.05 o 
   1  15   6      690.30      706.37     33.24 o 
   2  15   6      758.06      752.18     36.10 o 
   3  15   6      333.38      348.20     31.98 o 
   4  15   6        4.91      -17.52     26.12 o 
   5  15   6       18.66       22.90     28.54 o 
   6  15   6       22.05       16.60     27.92 o 
   7  15   6       18.12       52.05     43.75 o 
   8  15   6        3.93       46.52     52.34 o 
  -7  16   6      684.72      696.00     64.79 o 
  -6  16   6     1075.83     1045.02     74.05 o 
  -5  16   6      219.04      199.95     52.90 o 
  -4  16   6      232.57      303.51     58.40 o 
  -3  16   6      414.89      418.59     59.78 o 
  -2  16   6      268.78      352.19     54.32 o 
  -1  16   6       69.85       49.26     49.74 o 
   0  16   6       33.77       33.22     46.51 o 
   1  16   6       84.44       95.08     24.73 o 
   2  16   6      136.34      117.15     28.11 o 
   3  16   6      178.32      163.39     29.47 o 
   4  16   6      152.74      160.72     33.28 o 
   5  16   6      176.78      188.35     32.63 o 
   6  16   6       36.96       24.83     29.40 o 
   7  16   6      223.12      289.08     56.73 o 
  -6  17   6      105.10      106.12     54.38 o 
  -5  17   6       11.41       -0.69     52.81 o 
  -4  17   6      256.41      323.32     61.84 o 
  -3  17   6      768.45      833.28     71.33 o 
  -2  17   6      827.02      804.14     63.82 o 
  -1  17   6      581.09      683.31     61.72 o 
   0  17   6      695.84      800.06     63.42 o 
   1  17   6      380.47      441.36     59.64 o 
   2  17   6      289.28      300.15     32.63 o 
   3  17   6      306.53      336.34     34.90 o 
   4  17   6      121.42      137.39     31.02 o 
   5  17   6       25.88       24.29     31.39 o 
   6  17   6      101.60      130.06     51.45 o 
  -3  18   6       39.64       54.02     49.22 o 
  -2  18   6       58.76       60.53     57.58 o 
  -1  18   6        2.22       23.39     54.67 o 
   0  18   6        1.90       -4.74     53.61 o 
   1  18   6       46.26       33.22     48.34 o 
   2  18   6      221.73      256.74     52.92 o 
   3  18   6      300.33      316.83     55.46 o 
   4  18   6       54.13       45.72     30.15 o 
   5  18   6      307.16      294.82     37.33 o 
 -13   1   7       27.25       41.49     49.53 o 
 -12   1   7      208.07      241.63     26.04 o 
 -11   1   7       70.20       77.92     17.63 o 
 -10   1   7       34.94       32.30     15.83 o 
  -9   1   7      287.03      277.66     17.17 o 
  -8   1   7       13.96       19.44      7.50 o 
  -7   1   7      487.10      432.35     17.72 o 
  -6   1   7     2954.59     2997.32     20.08 o 
  -5   1   7     5617.41     5351.95     33.76 o 
  -4   1   7     9048.13     8835.58     42.35 o 
  -3   1   7     1761.21     1769.19     22.03 o 
  -2   1   7      581.62      801.61     11.60 o 
  -1   1   7     1298.69     1434.71     14.46 o 
   0   1   7      803.47      757.73     16.38 o 
   1   1   7       48.76       51.84     10.13 o 
   2   1   7     4541.65     4777.66     42.64 o 
   3   1   7     7553.62     7979.36    102.54 o 
   4   1   7     1995.03     2134.04     21.14 o 
   5   1   7      122.99      100.21      8.67 o 
   6   1   7      242.65      218.76     14.88 o 
   7   1   7      725.71      635.84     19.01 o 
   8   1   7      598.36      547.12     30.48 o 
   9   1   7     1282.37     1301.42     38.74 o 
  10   1   7     2067.57     2107.56     54.73 o 
  11   1   7     1934.50     2013.53     79.43 o 
  12   1   7      275.99      296.21     36.64 o 
  13   1   7      346.11      375.53     40.73 o 
 -13   2   7        8.54       11.92     46.99 o 
 -12   2   7        0.55       11.13     27.88 o 
 -11   2   7       78.78       66.70     21.94 o 
 -10   2   7        4.33       10.13     14.60 o 
  -9   2   7      581.93      484.55     18.90 o 
  -8   2   7       34.03       35.25      9.43 o 
  -7   2   7     2166.54     2225.23     21.89 o 
  -6   2   7      869.24      822.63     11.39 o 
  -5   2   7      135.83      156.98      7.59 o 
  -4   2   7       94.16       79.04      8.95 o 
  -3   2   7      602.49      778.27     16.28 o 
  -2   2   7     1898.50     2009.42     35.79 o 
  -1   2   7      932.08     1279.91     18.85 o 
   0   2   7      378.66      519.68      8.32 o 
   1   2   7      239.33      311.62      8.28 o 
   2   2   7       58.54       37.00     10.03 o 
   3   2   7      262.43      372.42     39.49 o 
   4   2   7      150.04      181.71      7.15 o 
   5   2   7        0.95       11.72      6.16 o 
   6   2   7      613.55      689.11     12.71 o 
   7   2   7      797.54      726.75     17.03 o 
   8   2   7       91.44      106.28     12.55 o 
   9   2   7      578.67      582.34     18.36 o 
  10   2   7      183.72      223.66     23.27 o 
  11   2   7        0.06       73.82     58.32 o 
  12   2   7      144.36      164.37     35.08 o 
  13   2   7       25.95       27.87     33.97 o 
 -13   3   7      536.63      578.97    128.26 o 
 -12   3   7       14.52       14.81     27.12 o 
 -11   3   7        0.97        8.70     26.14 o 
 -10   3   7       33.56       25.00     16.33 o 
  -9   3   7      493.91      526.56     14.78 o 
  -8   3   7     2540.77     2270.82     24.04 o 
  -7   3   7     4204.78     4084.22     28.08 o 
  -6   3   7     2428.05     2294.94     29.44 o 
  -5   3   7     9465.25     9061.27     85.90 o 
  -4   3   7     3464.87     3117.07     41.37 o 
  -3   3   7    13635.77    13811.74    294.78 o 
  -2   3   7     9196.71     9270.49    380.74 o 
  -1   3   7     6602.64     6798.54     89.91 o 
   0   3   7      933.81      874.17     11.18 o 
   1   3   7     7193.98     7689.89     75.68 o 
   2   3   7     4105.18     4179.28     36.16 o 
   3   3   7      435.94      498.01     16.12 o 
   4   3   7      578.15      664.64     13.67 o 
   5   3   7        0.81        3.79      6.48 o 
   6   3   7       94.52      104.88      8.42 o 
   7   3   7      405.98      339.97     17.68 o 
   8   3   7       15.70       29.27     10.99 o 
   9   3   7       20.21       19.73     12.13 o 
  10   3   7      946.87      965.49     36.59 o 
  11   3   7      780.90      769.08     43.24 o 
  12   3   7      610.86      689.42     44.59 o 
  13   3   7      127.64      149.19     35.67 o 
 -13   4   7        2.78       10.87     30.19 o 
 -12   4   7        4.82       -0.32     29.23 o 
 -11   4   7        6.71        3.44     26.92 o 
 -10   4   7        0.84       -7.13     23.92 o 
  -9   4   7        0.25        2.87     10.23 o 
  -8   4   7       35.00       28.11     10.40 o 
  -7   4   7       15.28       10.22      9.60 o 
  -6   4   7      353.88      333.25      7.31 o 
  -5   4   7       23.02        6.40      8.98 o 
  -4   4   7       90.39      125.93     20.55 o 
  -3   4   7     1832.01     1876.77     42.01 o 
  -2   4   7     3019.33     3658.10     56.03 o 
  -1   4   7     1579.94     1938.91     28.37 o 
   0   4   7      163.87      251.48     11.74 o 
   1   4   7       62.27       56.15      7.34 o 
   2   4   7      642.14      657.71     13.77 o 
   3   4   7      129.26      129.89     12.80 o 
   4   4   7      710.69      840.60     27.03 o 
   5   4   7        5.73        5.69      8.66 o 
   6   4   7      431.53      424.99     12.35 o 
   7   4   7      780.87      732.72     17.60 o 
   8   4   7       59.87       99.12     23.96 o 
   9   4   7      121.68      130.46     13.68 o 
  10   4   7       42.08       45.96     18.16 o 
  11   4   7        9.31       37.28     30.36 o 
  12   4   7        3.40       -4.40     34.24 o 
  13   4   7       62.25       70.31     35.86 o 
 -13   5   7        1.51       -7.45     29.84 o 
 -12   5   7       31.76       29.60     30.24 o 
 -11   5   7        9.00        9.66     27.90 o 
 -10   5   7      153.98      129.12     27.68 o 
  -9   5   7      444.31      401.33     20.58 o 
  -8   5   7        2.50       -3.26      9.00 o 
  -7   5   7       24.39       15.96      7.60 o 
  -6   5   7     1980.33     1953.81     23.67 o 
  -5   5   7     3747.27     3598.34     35.14 o 
  -4   5   7     2492.45     2404.17     30.66 o 
  -3   5   7     3952.80     3901.53     82.88 o 
  -2   5   7    14499.01    15449.84    368.33 o 
  -1   5   7     3856.06     3772.59    117.45 o 
   0   5   7     2433.90     2460.26     28.48 o 
   1   5   7     3550.74     3800.59     59.03 o 
   2   5   7     3108.58     3003.20     35.33 o 
   3   5   7      193.24      190.79     13.88 o 
   4   5   7        0.09        3.01     12.10 o 
   5   5   7      329.55      280.15     16.70 o 
   6   5   7      156.14      166.59     16.46 o 
   7   5   7      601.95      556.36     16.79 o 
   8   5   7      204.97      232.32     14.59 o 
   9   5   7     1467.89     1508.64     25.43 o 
  10   5   7      330.80      302.03     22.04 o 
  11   5   7      286.30      332.87     35.29 o 
  12   5   7      583.21      627.30     44.92 o 
  13   5   7     1446.35     1556.41     80.57 o 
 -13   6   7      193.86      155.48     47.16 o 
 -12   6   7       40.07       29.25     28.69 o 
 -11   6   7       17.43        8.60     28.87 o 
 -10   6   7       75.17       81.47     29.43 o 
  -9   6   7       60.49       64.18     17.15 o 
  -8   6   7       44.15       64.08     20.78 o 
  -7   6   7       15.72       18.45      6.40 o 
  -6   6   7       99.80      109.89     11.04 o 
  -5   6   7       26.23       23.48     10.41 o 
  -4   6   7       10.58       21.96     11.58 o 
  -3   6   7      133.60      124.55     13.82 o 
  -2   6   7       15.61       27.97     23.38 o 
  -1   6   7      392.71      392.88     23.61 o 
   0   6   7      105.85      148.07     12.20 o 
   1   6   7      147.38      164.39     14.19 o 
   2   6   7     3969.25     4441.66     87.82 o 
   3   6   7      819.99      821.38     20.26 o 
   4   6   7       58.27       66.35     13.60 o 
   5   6   7      339.53      336.33     17.97 o 
   6   6   7      866.76      846.75     23.90 o 
   7   6   7      267.37      268.64     19.45 o 
   8   6   7      196.70      262.73     32.49 o 
   9   6   7      138.52      129.04     21.73 o 
  10   6   7      852.27      783.88     40.88 o 
  11   6   7      139.15      154.86     31.48 o 
  12   6   7        1.10       -1.63     34.72 o 
  13   6   7       67.87       74.17     48.37 o 
 -13   7   7      133.76      138.82     53.73 o 
 -12   7   7      104.61      129.20     33.45 o 
 -11   7   7        2.12       -2.31     29.89 o 
 -10   7   7        2.50        9.64     28.32 o 
  -9   7   7      415.57      412.79     23.28 o 
  -8   7   7       16.85       11.49     25.17 o 
  -7   7   7      676.23      591.20     37.65 o 
  -6   7   7     2591.24     2427.14     37.87 o 
  -5   7   7     4204.02     3826.92     41.58 o 
  -4   7   7     3228.42     3159.95     39.41 o 
  -3   7   7     7182.57     6924.43     89.15 o 
  -2   7   7     7592.47     6993.25    411.64 o 
  -1   7   7     4978.04     4914.71     39.17 o 
   0   7   7     1670.17     1754.71     27.46 o 
   1   7   7     1361.44     1302.08     26.66 o 
   2   7   7      148.36      106.82     15.83 o 
   3   7   7       52.50       37.34     15.99 o 
   4   7   7      127.32       95.98     14.89 o 
   5   7   7      136.54      137.05     16.19 o 
   6   7   7      421.13      387.95     20.95 o 
   7   7   7     1301.80     1268.48     29.43 o 
   8   7   7      869.42      866.27     26.52 o 
   9   7   7        5.04       20.55     17.74 o 
  10   7   7      106.62      126.88     30.03 o 
  11   7   7      414.69      451.79     40.26 o 
  12   7   7      373.32      446.74     40.79 o 
  13   7   7      330.32      375.00     56.60 o 
 -12   8   7        3.51       20.42     34.44 o 
 -11   8   7        2.56       -5.83     30.79 o 
 -10   8   7        2.37        8.17     27.55 o 
  -9   8   7      503.74      555.09     30.92 o 
  -8   8   7      142.65      141.37     31.07 o 
  -7   8   7      236.05      158.84     33.32 o 
  -6   8   7       17.52       32.73     27.94 o 
  -5   8   7      507.02      551.68     38.33 o 
  -4   8   7        0.14       -3.88     26.11 o 
  -3   8   7       44.48       45.11     27.26 o 
  -2   8   7        1.96       19.17     34.04 o 
  -1   8   7       55.35       58.67     16.33 o 
   0   8   7        0.28       11.31     12.02 o 
   1   8   7      135.54      102.78     15.22 o 
   2   8   7      522.53      549.28     22.69 o 
   3   8   7       43.92       53.61     17.29 o 
   4   8   7       68.30       83.26     18.95 o 
   5   8   7     1203.58     1165.53     27.48 o 
   6   8   7     1011.79      990.95     26.74 o 
   7   8   7      367.79      352.37     21.54 o 
   8   8   7        5.92       15.58     17.51 o 
   9   8   7       12.04       18.62     18.23 o 
  10   8   7        1.07       33.94     52.73 o 
  11   8   7       61.76       61.23     31.25 o 
  12   8   7       82.91       85.81     43.55 o 
 -12   9   7       12.77      -19.19     49.26 o 
 -11   9   7       95.26       75.63     33.85 o 
 -10   9   7       12.40       31.40     28.73 o 
  -9   9   7      139.75      140.07     27.67 o 
  -8   9   7      111.21       85.41     32.98 o 
  -7   9   7      346.23      348.54     38.78 o 
  -6   9   7      195.30      290.17     36.24 o 
  -5   9   7       13.29        6.94     29.69 o 
  -4   9   7      674.68      604.59     42.21 o 
  -3   9   7      574.86      601.95     40.75 o 
  -2   9   7     2594.27     2479.05     79.65 o 
  -1   9   7     7605.00     7785.36    115.83 o 
   0   9   7     6499.96     6522.79    133.91 o 
   1   9   7     2861.70     2877.57     45.66 o 
   2   9   7      523.20      485.74     22.97 o 
   3   9   7       64.50       60.67     17.93 o 
   4   9   7        0.40        1.51     18.68 o 
   5   9   7      317.24      287.87     23.91 o 
   6   9   7      277.20      276.56     21.00 o 
   7   9   7     1525.93     1586.77     61.56 o 
   8   9   7      856.07      844.20     27.86 o 
   9   9   7     1195.50     1230.40     46.48 o 
  10   9   7     1253.60     1309.51     48.93 o 
  11   9   7     1511.21     1539.14     92.23 o 
 -11  10   7       53.03       78.37     33.80 o 
 -10  10   7      293.38      280.19     53.46 o 
  -9  10   7       98.57       67.20     27.66 o 
  -8  10   7      306.42      278.99     42.39 o 
  -7  10   7        2.21       10.76     34.82 o 
  -6  10   7      318.74      220.97     38.43 o 
  -5  10   7       90.57       79.69     33.20 o 
  -4  10   7      711.59      805.32     47.49 o 
  -3  10   7     1206.38     1081.43     23.40 o 
  -2  10   7      678.78      662.75     13.20 o 
  -1  10   7       17.41       80.63     14.57 o 
   0  10   7     4625.98     4587.62     62.99 o 
   1  10   7     2763.03     2755.26     42.31 o 
   2  10   7      178.48      200.71     20.57 o 
   3  10   7       73.48       70.70     19.91 o 
   4  10   7     1359.05     1289.61     36.22 o 
   5  10   7      230.56      209.68     24.84 o 
   6  10   7       56.24       33.75     22.42 o 
   7  10   7      209.88      244.18     22.39 o 
   8  10   7       74.47       80.96     21.24 o 
   9  10   7      125.48      112.52     31.33 o 
  10  10   7      399.90      437.19     37.39 o 
  11  10   7        3.65        0.24     32.68 o 
 -10  11   7       31.59       66.98     47.38 o 
  -9  11   7      287.46      305.76     33.91 o 
  -8  11   7      605.83      564.84     48.43 o 
  -7  11   7      394.71      312.67     43.45 o 
  -6  11   7      453.02      327.94     42.87 o 
  -5  11   7     1840.30     2038.84     68.87 o 
  -4  11   7     1530.86     1513.30     59.52 o 
  -3  11   7      957.37      863.48     29.14 o 
  -2  11   7     1393.54     1442.80     33.32 o 
  -1  11   7     1014.30     1103.28     27.13 o 
   0  11   7      626.03      692.82     25.43 o 
   1  11   7      923.66      909.81     33.08 o 
   2  11   7      450.15      498.02     26.11 o 
   3  11   7      109.66      106.20     21.99 o 
   4  11   7      373.67      380.23     27.18 o 
   5  11   7      221.72      189.86     25.50 o 
   6  11   7       11.49       14.59     23.23 o 
   7  11   7      169.96      194.51     26.68 o 
   8  11   7      232.82      268.87     49.36 o 
   9  11   7      828.75     1006.99     68.33 o 
  10  11   7      623.28      713.11     65.83 o 
 -10  12   7      201.96      204.37     51.41 o 
  -9  12   7      497.19      593.38     39.88 o 
  -8  12   7      366.41      295.77     44.38 o 
  -7  12   7       34.31       27.62     39.41 o 
  -6  12   7       50.31       26.20     38.37 o 
  -5  12   7        1.65        7.25     42.13 o 
  -4  12   7       75.84      152.30     44.01 o 
  -3  12   7      174.53      156.41     42.11 o 
  -2  12   7      113.07      125.91     16.20 o 
  -1  12   7      552.20      543.99     23.52 o 
   0  12   7      389.09      354.39     23.44 o 
   1  12   7      178.70      216.07     23.77 o 
   2  12   7      654.44      705.24     31.43 o 
   3  12   7      402.95      408.59     28.32 o 
   4  12   7        1.44      -14.22     22.31 o 
   5  12   7        7.79        5.58     23.35 o 
   6  12   7        2.24       12.26     24.71 o 
   7  12   7      180.60      173.47     28.52 o 
   8  12   7      151.67      193.44     50.43 o 
   9  12   7      302.17      277.07     50.78 o 
  10  12   7       37.16       48.66     52.27 o 
  -9  13   7       29.03       35.33     32.32 o 
  -8  13   7      134.72       91.83     45.14 o 
  -7  13   7      434.60      439.90     52.02 o 
  -6  13   7      272.24      232.83     45.11 o 
  -5  13   7     1089.91     1156.29     65.40 o 
  -4  13   7     1700.34     1690.33     70.58 o 
  -3  13   7     2284.51     2267.05     76.82 o 
  -2  13   7     2041.94     2067.86    107.25 o 
  -1  13   7     2170.63     2198.58     40.12 o 
   0  13   7     1387.72     1395.87     36.06 o 
   1  13   7     1903.82     1965.39     43.10 o 
   2  13   7      740.29      724.28     32.53 o 
   3  13   7      280.22      287.65     27.49 o 
   4  13   7        0.06       11.47     23.75 o 
   5  13   7       22.17       35.68     25.22 o 
   6  13   7      139.93      139.51     27.74 o 
   7  13   7      541.90      560.50     34.60 o 
   8  13   7      685.67      705.92     60.39 o 
   9  13   7      457.17      443.54     61.23 o 
  -9  14   7       32.62       -1.51     42.25 o 
  -8  14   7      128.13       70.92     43.69 o 
  -7  14   7        2.65      -22.75     41.26 o 
  -6  14   7      306.58      243.10     52.12 o 
  -5  14   7      479.88      494.38     55.90 o 
  -4  14   7        7.34       18.06     39.82 o 
  -3  14   7       10.33       43.59     44.03 o 
  -2  14   7       22.15       51.00     46.20 o 
  -1  14   7      121.70      155.87     21.05 o 
   0  14   7      165.26      132.05     22.22 o 
   1  14   7      211.90      200.32     32.79 o 
   2  14   7      154.45      161.47     26.59 o 
   3  14   7      296.99      294.48     28.88 o 
   4  14   7        7.62       26.50     25.89 o 
   5  14   7       29.99       37.81     27.37 o 
   6  14   7      321.02      417.44     34.04 o 
   7  14   7       47.27       41.84     44.58 o 
   8  14   7      100.24       54.61     44.98 o 
  -9  15   7        1.79      -25.23     44.50 o 
  -8  15   7        6.00       29.84     47.86 o 
  -7  15   7      413.91      403.55     55.57 o 
  -6  15   7      935.50     1023.88     70.19 o 
  -5  15   7      264.74      238.97     51.82 o 
  -4  15   7      142.32      160.52     51.63 o 
  -3  15   7      734.87      615.24     54.80 o 
  -2  15   7     1052.56      993.70     64.03 o 
  -1  15   7     1075.38      942.05     63.44 o 
   0  15   7      543.38      641.29     31.02 o 
   1  15   7        6.66        8.71     22.71 o 
   2  15   7       35.05       33.15     24.22 o 
   3  15   7       83.75       50.74     26.78 o 
   4  15   7       49.08       45.82     27.17 o 
   5  15   7      207.40      215.93     31.37 o 
   6  15   7        6.67        6.04     29.49 o 
   7  15   7       52.29       67.68     46.41 o 
   8  15   7       80.11       54.77     46.69 o 
  -7  16   7      358.75      374.13     60.99 o 
  -6  16   7       69.72       73.64     54.96 o 
  -5  16   7      270.67      348.10     53.49 o 
  -4  16   7      397.91      433.38     62.43 o 
  -3  16   7      116.35      100.98     53.13 o 
  -2  16   7       77.52       69.23     48.52 o 
  -1  16   7        9.54       -7.78     48.11 o 
   0  16   7       23.60       71.28     49.25 o 
   1  16   7       41.42       47.24     25.43 o 
   2  16   7       85.82       94.49     26.50 o 
   3  16   7       57.08       61.35     28.34 o 
   4  16   7      119.31      155.05     30.38 o 
   5  16   7      149.77      169.17     32.15 o 
   6  16   7       58.09       69.37     30.56 o 
   7  16   7      178.62      195.11     51.64 o 
  -5  17   7      750.56      820.72     67.40 o 
  -4  17   7      363.45      344.86     61.02 o 
  -3  17   7      750.71      867.29     70.10 o 
  -2  17   7      554.30      480.16     60.25 o 
  -1  17   7      662.83      803.12     63.60 o 
   0  17   7      217.90      195.34     51.92 o 
   1  17   7      535.48      592.48     64.25 o 
   2  17   7      121.33      126.10     49.71 o 
   3  17   7        0.97      -24.56     28.28 o 
   4  17   7       63.40       78.33     29.67 o 
   5  17   7       29.11       34.32     30.48 o 
   6  17   7        1.45       -7.64     47.95 o 
  -3  18   7       57.65       35.70     48.42 o 
  -2  18   7       75.05       87.13     58.02 o 
  -1  18   7       31.24       65.79     55.06 o 
   0  18   7       13.54       11.75     55.17 o 
   1  18   7       13.01       25.29     46.70 o 
   2  18   7      309.92      355.80     56.14 o 
   3  18   7      176.47      182.65     51.73 o 
   4  18   7       69.83       64.01     46.48 o 
   5  18   7       61.65       38.88     32.95 o 
 -13   0   8      271.37      277.86     55.12 o 
 -12   0   8      816.75      859.36     68.06 o 
 -11   0   8     1380.79     1408.98    112.25 o 
 -10   0   8      772.82      807.23     53.54 o 
  -9   0   8      152.67      134.90     21.06 o 
  -8   0   8      151.39      143.32      8.17 o 
  -7   0   8      211.85      191.54     11.62 o 
  -6   0   8      400.99      460.46     17.02 o 
  -5   0   8     2080.40     1984.30     29.36 o 
  -4   0   8     3008.25     3126.54     50.03 o 
  -3   0   8        6.41       49.48     11.09 o 
  -2   0   8     3033.85     3253.92     34.22 o 
  -1   0   8      504.34      399.96     12.31 o 
   0   0   8      740.38      739.64     19.35 o 
   1   0   8     8189.05     7929.63    474.86 o 
   2   0   8     9889.26    11003.09     94.23 o 
   3   0   8     8005.96     8275.41     89.33 o 
   4   0   8     6931.44     7194.07     90.85 o 
   5   0   8       36.20      162.93     28.02 o 
   6   0   8      866.56      754.27     42.95 o 
   7   0   8      460.75      405.26     38.17 o 
   8   0   8      401.72      405.02     42.85 o 
   9   0   8       72.11       71.21     37.59 o 
  10   0   8       26.16       60.20     42.07 o 
  11   0   8      227.50      226.61     47.80 o 
  12   0   8      193.92      142.96     53.20 o 
  13   0   8      434.64      447.54     60.81 o 
 -13   1   8       41.92       79.50     48.21 o 
 -12   1   8      495.97      545.11     50.13 o 
 -11   1   8       16.10       68.58     34.93 o 
 -10   1   8      156.13      125.94     16.56 o 
  -9   1   8       90.59       84.04     14.20 o 
  -8   1   8      230.72      224.93     10.41 o 
  -7   1   8       88.86       79.42      6.42 o 
  -6   1   8       72.88       91.28      7.65 o 
  -5   1   8     1117.70     1067.13     18.17 o 
  -4   1   8     1301.49     1559.93     18.77 o 
  -3   1   8      439.96      505.12     10.98 o 
  -2   1   8        0.47        2.59      5.14 o 
  -1   1   8       20.27       20.38      5.06 o 
   0   1   8       19.23       37.79      5.45 o 
   1   1   8       12.49       21.47      7.66 o 
   2   1   8     3121.53     3767.73     50.82 o 
   3   1   8     8528.52    10006.53    187.14 o 
   4   1   8     9789.12    10534.35     76.37 o 
   5   1   8      335.62      335.90     22.21 o 
   6   1   8      290.32      270.42     23.36 o 
   7   1   8       76.49       68.66     22.62 o 
   8   1   8        3.89       15.29     24.66 o 
   9   1   8       71.61      111.00     19.52 o 
  10   1   8      300.26      306.07     34.45 o 
  11   1   8       29.87       31.20     29.67 o 
  12   1   8       49.66       85.46     36.18 o 
  13   1   8        9.28       36.56     34.97 o 
 -13   2   8     1143.90     1167.44     76.51 o 
 -12   2   8      964.09     1097.43     44.42 o 
 -11   2   8      481.01      516.85     28.23 o 
 -10   2   8      145.66      136.32     16.46 o 
  -9   2   8       36.98       28.63     13.58 o 
  -8   2   8      161.55      163.70     10.81 o 
  -7   2   8      471.70      428.53      8.79 o 
  -6   2   8      469.05      470.03     17.72 o 
  -5   2   8     1847.52     1835.53     20.80 o 
  -4   2   8     3840.46     4033.46     64.64 o 
  -3   2   8     3534.06     3693.67     29.21 o 
  -2   2   8      201.17      193.43      9.46 o 
  -1   2   8     1951.75     1779.99     20.41 o 
   0   2   8     1721.68     1733.73     14.76 o 
   1   2   8     4315.21     4383.83     37.60 o 
   2   2   8    12682.42    13231.18    133.83 o 
   3   2   8    17536.56    18211.03    356.39 o 
   4   2   8    11858.43    12370.17     89.51 o 
   5   2   8     2784.36     2951.47     26.91 o 
   6   2   8      723.03      700.96     12.39 o 
   7   2   8        0.96        3.11      9.25 o 
   8   2   8        0.91       32.07     20.65 o 
   9   2   8      220.60      246.63     20.46 o 
  10   2   8      487.85      470.00     36.73 o 
  11   2   8      852.28      917.18     48.26 o 
  12   2   8      340.46      366.63     38.88 o 
  13   2   8      295.30      385.62     41.59 o 
 -13   3   8       54.92      107.10     54.39 o 
 -12   3   8       44.67       85.55     29.86 o 
 -11   3   8       62.96       97.26     27.37 o 
 -10   3   8      117.38      133.70     26.39 o 
  -9   3   8      622.24      572.72     17.01 o 
  -8   3   8     1696.55     1703.81     21.41 o 
  -7   3   8      675.15      526.88     30.80 o 
  -6   3   8        6.02       13.81      6.35 o 
  -5   3   8       96.14       94.61      6.79 o 
  -4   3   8     2092.87     2020.45     47.56 o 
  -3   3   8       40.30       45.02      8.09 o 
  -2   3   8     1365.66     1561.46     18.49 o 
  -1   3   8      405.28      510.91      8.99 o 
   0   3   8     1150.98     1210.21     21.75 o 
   1   3   8     1540.30     1486.54     15.92 o 
   2   3   8     1290.32     1462.29     19.20 o 
   3   3   8      245.72      205.74     13.84 o 
   4   3   8       16.60       16.41      7.52 o 
   5   3   8       19.69       14.57      6.13 o 
   6   3   8        0.12        1.74      7.00 o 
   7   3   8       57.69       54.71      9.00 o 
   8   3   8       14.67       15.45     13.82 o 
   9   3   8       25.63      281.77     83.36 o 
  10   3   8       15.45       16.65     30.27 o 
  11   3   8       16.15       39.67     32.59 o 
  12   3   8       22.93       67.78     35.24 o 
  13   3   8      156.02      176.41     40.46 o 
 -13   4   8     1325.12     1523.07     53.73 o 
 -12   4   8      139.30      143.42     32.07 o 
 -11   4   8      212.55      206.08     30.22 o 
 -10   4   8      296.70      248.97     30.28 o 
  -9   4   8      225.53      254.36     17.80 o 
  -8   4   8        3.46       -1.18      9.25 o 
  -7   4   8       22.59       34.31      3.40 o 
  -6   4   8       85.57      101.08      5.43 o 
  -5   4   8     2360.28     2306.74     28.75 o 
  -4   4   8       98.51       77.59     21.23 o 
  -3   4   8     1336.34     1183.94     37.04 o 
  -2   4   8     8146.81     8637.35    348.26 o 
  -1   4   8    19769.37    22090.62    259.29 o 
   0   4   8     5304.33     5403.74     33.55 o 
   1   4   8    13891.49    14385.84     61.87 o 
   2   4   8     6952.58     6986.12     59.76 o 
   3   4   8     3330.28     3201.88     43.34 o 
   4   4   8     1493.14     1571.24     27.07 o 
   5   4   8     2528.36     2314.76     25.57 o 
   6   4   8      197.81      225.24     10.01 o 
   7   4   8       44.46       31.28     10.69 o 
   8   4   8        3.00       -0.92     11.00 o 
   9   4   8        0.34        6.18     12.11 o 
  10   4   8      199.02      184.50     33.71 o 
  11   4   8      144.48      155.31     34.26 o 
  12   4   8      244.42      292.39     49.31 o 
  13   4   8      130.59      137.31     51.59 o 
 -13   5   8      142.59      122.78     43.92 o 
 -12   5   8        4.21        3.99     29.82 o 
 -11   5   8       30.71       24.21     27.32 o 
 -10   5   8      107.60       98.51     28.36 o 
  -9   5   8      163.96      171.01     18.51 o 
  -8   5   8      267.88      289.35     23.99 o 
  -7   5   8       73.22       63.02      6.59 o 
  -6   5   8       44.83       50.54      9.90 o 
  -5   5   8        0.74        5.51      9.90 o 
  -4   5   8      560.79      570.59     18.70 o 
  -3   5   8     1073.59     1192.59     40.05 o 
  -2   5   8       23.75       92.60     28.42 o 
  -1   5   8      866.36      910.15     16.74 o 
   0   5   8      552.78      650.90     34.69 o 
   1   5   8       86.77       86.91      9.39 o 
   2   5   8      151.57      145.80     10.54 o 
   3   5   8      138.84      142.62     14.04 o 
   4   5   8      121.18      107.63     14.81 o 
   5   5   8     1077.20     1044.24     35.39 o 
   6   5   8      296.64      310.04     18.41 o 
   7   5   8      101.23      104.53     12.15 o 
   8   5   8      116.43      164.30     34.17 o 
   9   5   8       65.07      155.28     51.81 o 
  10   5   8      247.31      253.45     32.52 o 
  11   5   8      161.52      171.01     32.82 o 
  12   5   8       13.98        4.85     34.77 o 
  13   5   8       16.17       29.13     49.37 o 
 -13   6   8       56.53       67.96     46.26 o 
 -12   6   8        8.20        5.12     30.25 o 
 -11   6   8       46.88       26.91     29.01 o 
 -10   6   8      504.17      496.31     69.04 o 
  -9   6   8      102.35      109.19     19.12 o 
  -8   6   8       21.10       11.97     20.32 o 
  -7   6   8       24.61       10.02     24.16 o 
  -6   6   8       28.95       24.63     17.45 o 
  -5   6   8       86.26       84.84     13.01 o 
  -4   6   8      938.41      842.27     22.55 o 
  -3   6   8     4695.61     4672.95     73.08 o 
  -2   6   8     5186.74     5168.17     75.90 o 
  -1   6   8     2055.75     1827.03     26.98 o 
   0   6   8     1768.52     1764.54     26.87 o 
   1   6   8     6469.01     6346.80     52.41 o 
   2   6   8     4878.21     4847.18     49.52 o 
   3   6   8     3636.34     3540.55     37.71 o 
   4   6   8      707.35      652.89     20.77 o 
   5   6   8     1070.34     1004.94     25.00 o 
   6   6   8      480.65      480.14     21.00 o 
   7   6   8      269.98      269.14     20.24 o 
   8   6   8      252.39      245.04     15.76 o 
   9   6   8      220.83      203.54     19.47 o 
  10   6   8       30.85       27.47     28.32 o 
  11   6   8      723.97      724.19     43.22 o 
  12   6   8      834.96      782.65     51.28 o 
  13   6   8      607.10      517.72     60.93 o 
 -12   7   8      185.78      173.33     34.21 o 
 -11   7   8      243.96      281.95     35.06 o 
 -10   7   8        3.10       13.42     28.17 o 
  -9   7   8      336.99      298.21     23.05 o 
  -8   7   8      153.56      152.38     30.39 o 
  -7   7   8      614.86      607.23     37.62 o 
  -6   7   8      379.07      311.19     16.16 o 
  -5   7   8       48.16       37.18     20.73 o 
  -4   7   8     1252.98     1168.34     45.53 o 
  -3   7   8       32.18       62.69     28.20 o 
  -1   7   8        9.80      387.03    345.77 o 
   0   7   8      751.00      675.98     25.45 o 
   1   7   8        0.02        3.35     13.39 o 
   2   7   8        0.11        6.32     14.11 o 
   3   7   8       43.41       15.65     16.06 o 
   4   7   8      113.40      104.09     15.60 o 
   5   7   8      808.75      842.17     24.52 o 
   6   7   8       16.40        7.65     16.85 o 
   7   7   8        3.03       12.12     17.45 o 
   8   7   8      509.43      508.08     19.01 o 
   9   7   8       83.05       91.16     20.28 o 
  10   7   8       12.03       53.25     73.62 o 
  11   7   8       11.66        6.74     32.71 o 
  12   7   8        0.24       12.44     33.55 o 
  13   7   8       18.71       26.42     45.06 o 
 -12   8   8      208.98      202.02     35.94 o 
 -11   8   8      903.86      919.85     46.30 o 
 -10   8   8      856.11      871.29     44.23 o 
  -9   8   8      756.04      688.61     32.33 o 
  -8   8   8      213.32      189.46     32.65 o 
  -7   8   8       41.50       45.67     28.74 o 
  -6   8   8       57.59       62.21     30.47 o 
  -4   8   8       90.67      105.13     29.45 o 
  -3   8   8     1076.55      952.91     42.84 o 
  -2   8   8      677.04      651.62     51.65 o 
  -1   8   8     5319.60     5415.88     44.16 o 
   0   8   8     7891.55     8082.44     59.02 o 
   1   8   8     2188.82     2023.68     59.14 o 
   2   8   8       18.35       27.01     15.68 o 
   3   8   8      530.75      514.42     24.34 o 
   4   8   8      937.95      931.23     30.40 o 
   5   8   8      677.66      689.69     24.21 o 
   6   8   8      203.59      195.37     23.34 o 
   7   8   8      113.89      120.52     19.81 o 
   8   8   8        3.40        7.78     18.69 o 
   9   8   8        2.63       -4.19     29.13 o 
  10   8   8       92.19      123.60     32.72 o 
  11   8   8      166.21      196.24     39.05 o 
  12   8   8      108.52       50.22     46.23 o 
 -11   9   8       87.59       78.39     33.68 o 
 -10   9   8       82.53       75.76     32.48 o 
  -9   9   8       54.46       60.62     33.78 o 
  -8   9   8      512.99      509.41     42.58 o 
  -7   9   8       53.85       73.88     33.47 o 
  -6   9   8        4.30        1.32     32.01 o 
  -4   9   8      445.81      456.83     39.41 o 
  -3   9   8       30.60       27.26     31.71 o 
  -2   9   8      386.41      362.32     11.80 o 
  -1   9   8      577.65      731.38    290.55 o 
   0   9   8       30.85       92.65     65.40 o 
   1   9   8      453.51      447.95     21.96 o 
   2   9   8       78.73       84.11     18.00 o 
   3   9   8        3.07        1.02     17.88 o 
   4   9   8       34.12       40.63     19.81 o 
   5   9   8       80.43       47.32     21.84 o 
   6   9   8       16.54        7.91     18.57 o 
   7   9   8      189.33      200.82     20.87 o 
   8   9   8       10.60        0.91     18.31 o 
   9   9   8       62.47       75.83     29.65 o 
  10   9   8       95.20      147.01     36.90 o 
  11   9   8      377.86      383.63     44.72 o 
  12   9   8      226.33      162.32     47.09 o 
 -11  10   8      528.79      545.88     53.20 o 
 -10  10   8      299.62      289.25     37.29 o 
  -9  10   8      165.27      171.66     37.75 o 
  -8  10   8       90.27       53.13     35.36 o 
  -7  10   8      293.47      247.35     39.35 o 
  -6  10   8        1.81       29.49     35.63 o 
  -5  10   8      832.59     1122.07     54.32 o 
  -4  10   8      126.95      260.45     37.48 o 
  -3  10   8      787.25      846.05     49.66 o 
  -2  10   8     4323.23     4299.84     52.39 o 
  -1  10   8     4572.04     4633.79     45.92 o 
   0  10   8       39.84       45.05     15.63 o 
   1  10   8      108.84       95.46     18.64 o 
   2  10   8      243.79      283.02     22.11 o 
   3  10   8      480.67      439.87     25.68 o 
   4  10   8      151.61      154.74     22.94 o 
   5  10   8      719.85      746.54     31.66 o 
   6  10   8      638.45      707.40     35.11 o 
   7  10   8       18.70       36.96     19.79 o 
   8  10   8       96.98       94.23     20.76 o 
   9  10   8       21.83       21.82     27.14 o 
  10  10   8      109.38      112.88     33.30 o 
  11  10   8      110.82       90.05     43.29 o 
 -10  11   8       31.53       58.29     45.25 o 
  -9  11   8       17.47       39.22     37.51 o 
  -8  11   8        6.00       14.82     37.05 o 
  -7  11   8      160.48       89.55     38.11 o 
  -6  11   8      779.27      670.17     51.24 o 
  -5  11   8      180.79      165.21     37.90 o 
  -4  11   8       31.00       93.05     39.91 o 
  -3  11   8     1320.19     1341.47     59.87 o 
  -2  11   8     1670.56     1639.10     26.35 o 
  -1  11   8      166.07      238.30     98.14 o 
   0  11   8     2183.90     2186.53     38.36 o 
   1  11   8      519.63      548.37     26.25 o 
   2  11   8      704.03      766.14     39.48 o 
   3  11   8       66.41       67.04     22.15 o 
   4  11   8       61.17       56.99     22.95 o 
   5  11   8        4.77        4.32     22.04 o 
   6  11   8     2073.20     2038.05     47.69 o 
   7  11   8     2780.61     2737.60     97.85 o 
   8  11   8      948.45      939.61     61.72 o 
   9  11   8       87.75       82.48     46.92 o 
  10  11   8      123.15      122.20     55.76 o 
 -10  12   8     1090.27     1133.51     73.57 o 
  -9  12   8      619.30      544.32     52.04 o 
  -8  12   8       11.08       32.16     39.40 o 
  -7  12   8        1.55      -10.45     40.93 o 
  -6  12   8       76.04       70.12     40.93 o 
  -5  12   8      567.81      778.84     55.73 o 
  -4  12   8      900.49      910.48     54.15 o 
  -3  12   8      396.62      439.06     49.84 o 
  -2  12   8     2341.79     2349.89     33.58 o 
  -1  12   8     4589.46     4542.71     86.12 o 
   0  12   8     5275.09     5124.83     76.64 o 
   1  12   8     5365.56     5369.74     63.30 o 
   2  12   8     3103.01     3113.34     99.61 o 
   3  12   8     1073.62     1080.06     38.13 o 
   4  12   8      121.29      128.63     24.72 o 
   5  12   8      234.33      212.62     27.10 o 
   6  12   8      123.56      124.67     27.08 o 
   7  12   8      213.86      203.83     29.23 o 
   8  12   8       31.72       17.89     46.47 o 
   9  12   8       50.92       74.61     52.27 o 
  -9  13   8       71.57       29.19     44.90 o 
  -8  13   8       10.77       39.28     43.66 o 
  -7  13   8        8.46       23.14     42.05 o 
  -6  13   8      282.93      354.72     49.13 o 
  -5  13   8      534.56      486.23     54.27 o 
  -4  13   8      659.34      740.57     58.08 o 
  -3  13   8      342.00      343.24     46.45 o 
  -2  13   8      330.89      350.58     48.21 o 
  -1  13   8        6.47       13.12     16.38 o 
   0  13   8      120.34      132.10     20.71 o 
   1  13   8        2.62        4.82     20.97 o 
   2  13   8       69.25       70.36     23.11 o 
   3  13   8      107.19      119.42     25.55 o 
   4  13   8       16.02       19.01     24.17 o 
   5  13   8       70.41       54.58     26.05 o 
   6  13   8       15.99        7.13     26.21 o 
   7  13   8      186.63      136.06     29.13 o 
   8  13   8        1.03        7.44     43.54 o 
   9  13   8      229.15      223.26     51.36 o 
  -9  14   8       61.74       31.54     43.42 o 
  -8  14   8        1.11        0.45     42.14 o 
  -7  14   8       36.39       44.81     43.54 o 
  -6  14   8       66.63       97.49     48.75 o 
  -5  14   8      805.82      856.77     62.89 o 
  -4  14   8     1345.01     1258.72     66.09 o 
  -3  14   8      619.10      636.50     60.27 o 
  -2  14   8      696.77      714.31     59.61 o 
  -1  14   8     1799.92     1827.71     72.95 o 
   0  14   8     1371.63     1414.35     37.76 o 
   1  14   8     1287.89     1303.68     67.63 o 
   2  14   8     1231.92     1203.40     62.56 o 
   3  14   8     1205.31     1164.84     40.61 o 
   4  14   8      149.08      159.18     28.22 o 
   5  14   8      344.52      311.69     32.41 o 
   6  14   8       80.14       45.99     28.64 o 
   7  14   8        9.78       16.77     45.16 o 
   8  14   8      325.93      268.11     55.46 o 
  -8  15   8       79.47       23.35     50.44 o 
  -7  15   8       20.45       33.15     44.55 o 
  -6  15   8        8.79       -4.64     49.28 o 
  -5  15   8       10.84        4.20     43.55 o 
  -4  15   8       25.79       82.55     49.34 o 
  -3  15   8        0.90       22.41     44.70 o 
  -2  15   8        3.48       16.38     44.42 o 
  -1  15   8       35.30       83.83     48.16 o 
   0  15   8      405.53      387.14     53.91 o 
   1  15   8      120.18       86.59     23.67 o 
   2  15   8      110.60      124.27     25.87 o 
   3  15   8      132.02      139.64     28.29 o 
   4  15   8       88.02       89.12     29.31 o 
   5  15   8       11.51       15.96     28.35 o 
   6  15   8       93.47      105.75     30.89 o 
   7  15   8       19.88       14.60     46.39 o 
   8  15   8      153.58      192.70     55.03 o 
  -7  16   8        5.86       11.22     48.73 o 
  -6  16   8        2.63       18.27     49.69 o 
  -5  16   8       16.01        9.06     44.81 o 
  -4  16   8       12.25       35.38     53.01 o 
  -3  16   8       13.69        3.88     51.62 o 
  -2  16   8       20.69        3.41     44.58 o 
  -1  16   8      204.79      235.30     55.47 o 
   0  16   8      594.52      614.58     60.64 o 
   1  16   8      531.01      562.05     61.52 o 
   2  16   8      574.51      679.59     37.06 o 
   3  16   8      128.21      154.99     30.53 o 
   4  16   8      183.78      211.09     32.28 o 
   5  16   8      668.95      670.59     40.13 o 
   6  16   8      994.46     1034.38     45.01 o 
   7  16   8       10.17       -4.57     46.52 o 
  -5  17   8      210.08      221.67     58.11 o 
  -4  17   8      151.45      112.65     50.37 o 
  -3  17   8        1.71       26.27     48.33 o 
  -2  17   8       48.09       67.73     54.25 o 
  -1  17   8        0.60      -25.52     46.20 o 
   0  17   8       26.37       21.67     45.74 o 
   1  17   8      403.27      304.19     60.94 o 
   2  17   8      378.92      278.40     56.46 o 
   3  17   8       11.01       -5.83     49.75 o 
   4  17   8      168.28      180.56     32.58 o 
   5  17   8      155.78      129.92     32.56 o 
   6  17   8      156.36      157.02     48.31 o 
  -2  18   8      121.98       57.84     49.54 o 
  -1  18   8       37.21       35.59     54.71 o 
   0  18   8       54.77       25.08     52.86 o 
   1  18   8      270.26      326.62     61.08 o 
   2  18   8      176.73      127.99     50.38 o 
   3  18   8      366.08      360.41     57.08 o 
   4  18   8      206.52      183.51     51.85 o 
   5  18   8      115.13      113.83     51.49 o 
 -13   1   9      573.80      603.38     46.47 o 
 -12   1   9     1250.26     1258.38     53.15 o 
 -11   1   9     1074.73     1177.29     42.21 o 
 -10   1   9     1144.78     1129.94     26.31 o 
  -9   1   9     2131.47     2259.44     39.68 o 
  -8   1   9     1170.90     1072.35     28.57 o 
  -7   1   9     1826.18     1785.88     19.39 o 
  -6   1   9     1238.22     1264.17     19.43 o 
  -5   1   9     2844.07     2662.53     25.39 o 
  -4   1   9       17.10       21.26      9.05 o 
  -3   1   9      390.45      347.73     10.38 o 
  -2   1   9       77.41       54.92      6.18 o 
  -1   1   9       24.32       25.48      5.02 o 
   0   1   9      744.46      650.88      8.92 o 
   1   1   9     3112.86     3253.01     36.26 o 
   2   1   9    10035.25    10416.01     68.05 o 
   3   1   9    11674.67    12099.57     78.75 o 
   4   1   9     1373.40     1326.64     31.87 o 
   5   1   9     1171.55     1088.43     32.21 o 
   6   1   9     1071.11     1077.76     38.10 o 
   7   1   9     1209.84     1162.78     38.44 o 
   8   1   9      216.17      229.59     34.28 o 
   9   1   9     1030.00     1021.37     39.06 o 
  10   1   9      330.61      289.64     23.13 o 
  11   1   9       19.11       38.34     30.22 o 
  12   1   9       56.10       60.10     33.53 o 
  13   1   9        9.92       16.02     35.45 o 
 -13   2   9        0.20       10.86     52.34 o 
 -12   2   9      142.63      249.32     33.49 o 
 -11   2   9       30.72       55.30     22.48 o 
 -10   2   9       86.61      106.78     21.92 o 
  -9   2   9      488.33      433.77     18.59 o 
  -8   2   9      534.37      519.29     14.13 o 
  -7   2   9        3.28       -0.33      7.06 o 
  -6   2   9     4242.48     4135.88     42.23 o 
  -5   2   9     2950.42     2973.91     30.23 o 
  -4   2   9       43.96       51.94      7.46 o 
  -3   2   9      199.96      183.40      8.48 o 
  -2   2   9       12.33       50.37      5.91 o 
  -1   2   9      138.36      112.99      5.52 o 
   0   2   9       38.50       28.56      5.51 o 
   1   2   9      183.53      167.58      6.75 o 
   2   2   9     3885.85     4162.74     31.43 o 
   3   2   9      212.32      260.95     30.13 o 
   4   2   9     3756.65     3675.83     29.61 o 
   5   2   9      235.40      307.85     14.64 o 
   6   2   9      878.53      858.04     56.80 o 
   7   2   9       79.28       77.17     17.29 o 
   8   2   9      190.32      189.35     23.99 o 
   9   2   9       97.00      174.90     20.88 o 
  10   2   9      133.93      141.34     34.22 o 
  11   2   9       24.17       20.01     30.35 o 
  12   2   9        8.12       18.24     33.46 o 
  13   2   9      175.31      166.26     56.30 o 
 -12   3   9      223.77      196.55     34.67 o 
 -11   3   9      352.53      357.63     33.05 o 
 -10   3   9      485.77      458.63     31.49 o 
  -9   3   9     1321.50     1303.97     34.35 o 
  -8   3   9      687.39      651.87     15.42 o 
  -7   3   9     4320.99     4101.75     38.72 o 
  -6   3   9     3494.97     3351.38     39.26 o 
  -5   3   9      468.72      393.07      9.76 o 
  -4   3   9      205.95      174.25     12.43 o 
  -3   3   9      230.98      235.03     14.49 o 
  -2   3   9      359.68      326.23      9.57 o 
  -1   3   9       16.57       36.47      5.64 o 
   0   3   9     1985.62     2123.41     25.03 o 
   1   3   9     2350.54     2376.13     25.91 o 
   2   3   9    10080.08     9824.25     47.16 o 
   3   3   9     2634.16     2614.48     35.73 o 
   4   3   9     8177.52     8516.82     57.70 o 
   5   3   9     5750.20     5814.41     57.32 o 
   6   3   9     2780.31     2714.70     24.94 o 
   7   3   9      534.39      541.06     12.68 o 
   8   3   9      489.88      540.25     19.50 o 
   9   3   9      724.77      747.76     27.00 o 
  10   3   9      430.75      408.30     35.98 o 
  11   3   9      125.65       69.57     34.28 o 
  12   3   9       75.85       49.09     37.33 o 
  13   3   9       58.97       12.05     49.09 o 
 -12   4   9       36.42       60.78     29.86 o 
 -11   4   9       29.65       20.48     27.63 o 
 -10   4   9      378.61      353.60     31.37 o 
  -9   4   9      395.57      392.43     19.94 o 
  -8   4   9       74.65       77.26     11.75 o 
  -7   4   9       65.28       47.36      5.76 o 
  -6   4   9        3.80        2.84      3.45 o 
  -5   4   9       20.13       10.98     21.58 o 
  -4   4   9      188.35      206.69     25.34 o 
  -3   4   9       28.93       38.32     20.61 o 
  -2   4   9        0.68       11.41     14.88 o 
  -1   4   9      595.23      607.48     13.12 o 
   0   4   9       92.81      101.91      7.80 o 
   1   4   9       23.37       25.49      6.08 o 
   2   4   9      719.36      887.22     16.95 o 
   3   4   9     1920.14     1896.80     28.79 o 
   4   4   9       15.95       38.17     14.40 o 
   5   4   9      142.13      144.44     11.00 o 
   6   4   9       34.30       36.84      7.67 o 
   7   4   9      354.61      368.01     14.40 o 
   8   4   9       16.79       25.53     11.25 o 
   9   4   9       81.66      192.12     21.97 o 
  10   4   9       13.92        9.20     30.93 o 
  11   4   9      163.41      183.12     35.62 o 
  12   4   9       26.64        3.70     32.80 o 
  13   4   9       29.64       18.33     49.26 o 
 -13   5   9      110.46       69.31     43.34 o 
 -12   5   9      355.93      379.74     36.32 o 
 -11   5   9      252.53      192.46     31.86 o 
 -10   5   9      394.35      371.73     32.61 o 
  -9   5   9      699.69      601.41     23.86 o 
  -8   5   9      281.07      296.03     22.97 o 
  -7   5   9      663.43      695.51     15.22 o 
  -6   5   9      456.95      516.80     16.88 o 
  -5   5   9      388.92      364.22     16.68 o 
  -4   5   9       43.70       67.69     23.47 o 
  -3   5   9      286.86      374.37     30.69 o 
  -2   5   9      205.49      346.17     31.01 o 
  -1   5   9     2499.86     2474.05     23.42 o 
   0   5   9     5159.56     5425.06     40.52 o 
   1   5   9     2881.05     2775.42     31.27 o 
   2   5   9     1745.89     1707.17     26.74 o 
   3   5   9     7526.83     7528.73     62.79 o 
   4   5   9     2901.84     2799.16     48.37 o 
   5   5   9      506.16      474.30     20.57 o 
   6   5   9       26.09       19.04     16.43 o 
   7   5   9     1675.42     1676.82     24.41 o 
   8   5   9      121.85      115.48     13.35 o 
   9   5   9       50.81       49.13     18.07 o 
  10   5   9       40.51       49.17     31.47 o 
  11   5   9      190.47      180.16     35.27 o 
  12   5   9       10.11       34.27     34.33 o 
  13   5   9       40.06       70.45     54.44 o 
 -13   6   9      316.47      325.99     53.82 o 
 -12   6   9      145.74      180.25     33.57 o 
 -11   6   9       12.01       18.43     28.73 o 
 -10   6   9        1.96        2.53     27.51 o 
  -9   6   9      552.12      498.46     23.67 o 
  -8   6   9      832.46      696.97     42.51 o 
  -7   6   9      245.28      237.19     29.16 o 
  -6   6   9       58.56       62.75     11.62 o 
  -5   6   9       48.22       56.63     13.07 o 
  -4   6   9        8.42       11.45     23.42 o 
  -3   6   9        4.94        8.49     23.56 o 
  -1   6   9      562.55      695.04    107.09 o 
   0   6   9      297.50      263.83     14.92 o 
   1   6   9        4.66        6.18     13.37 o 
   2   6   9      209.19      205.99     20.75 o 
   3   6   9        4.86       17.99     14.02 o 
   4   6   9      561.80      494.07     20.41 o 
   5   6   9       38.82       57.00     16.29 o 
   6   6   9      390.93      383.99     21.19 o 
   7   6   9       71.60       85.80     13.05 o 
   8   6   9       29.53       27.55     12.62 o 
   9   6   9       14.73       15.76     18.53 o 
  10   6   9        4.67        6.32     31.81 o 
  11   6   9      494.58      512.09     41.71 o 
  12   6   9      390.42      385.47     42.19 o 
 -12   7   9      262.89      233.28     37.82 o 
 -11   7   9      602.21      661.46     43.25 o 
 -10   7   9     1172.44     1235.11     47.51 o 
  -9   7   9     2202.09     2205.38     98.75 o 
  -8   7   9     1154.67     1104.10     47.03 o 
  -7   7   9      944.53      923.81     43.56 o 
  -6   7   9      592.72      636.91     40.11 o 
  -5   7   9     2905.56     2813.05     64.85 o 
  -4   7   9        1.09       -6.07     27.46 o 
  -3   7   9       85.41       98.96     29.36 o 
  -2   7   9      411.24      427.66     35.98 o 
  -1   7   9      676.33      693.14     35.33 o 
   0   7   9     3003.59     2962.70     36.49 o 
   1   7   9       13.18        9.00     13.21 o 
   2   7   9      860.09      839.51     25.97 o 
   3   7   9     3496.92     3502.00     84.87 o 
   4   7   9     3011.76     2820.93     38.32 o 
   5   7   9     1185.98     1171.27     28.56 o 
   6   7   9     2958.14     3055.67     52.96 o 
   7   7   9     3066.23     3019.29     44.44 o 
   8   7   9     1670.45     1615.76     27.50 o 
   9   7   9      274.03      247.08     33.14 o 
  10   7   9       12.31        5.40     30.75 o 
  11   7   9      113.80      113.26     35.68 o 
  12   7   9       13.04        7.23     44.25 o 
 -12   8   9        9.82      -27.06     42.90 o 
 -11   8   9       92.72      105.75     35.22 o 
 -10   8   9      138.27      174.12     33.99 o 
  -9   8   9      191.34      196.30     28.64 o 
  -8   8   9      231.99      223.96     33.85 o 
  -7   8   9      364.03      352.92     36.68 o 
  -6   8   9       48.41       44.36     32.38 o 
  -5   8   9      115.66       72.06     31.97 o 
  -4   8   9      374.62      373.41     37.79 o 
  -3   8   9      992.52     1026.48     47.02 o 
  -2   8   9     1723.99     1490.73    298.37 o 
  -1   8   9      683.67      664.93     18.26 o 
   0   8   9      610.72      637.18     35.43 o 
   1   8   9        0.39        7.20     14.10 o 
   2   8   9       16.80       21.87     16.72 o 
   3   8   9        0.17       -0.44     18.00 o 
   4   8   9      427.67      378.74     28.45 o 
   5   8   9      925.79      978.69     27.70 o 
   6   8   9        9.75       12.15     17.97 o 
   7   8   9       87.44       84.99     20.35 o 
   8   8   9      279.68      274.73     22.86 o 
   9   8   9        9.25       -3.39     27.07 o 
  10   8   9       48.11       10.11     29.52 o 
  11   8   9       72.27       49.73     33.43 o 
  12   8   9       12.37      -28.64     46.70 o 
 -11   9   9      667.57      655.49     45.96 o 
 -10   9   9      876.51      892.36     47.45 o 
  -9   9   9     2525.79     2683.23     73.56 o 
  -8   9   9     2341.24     2149.27     67.17 o 
  -7   9   9     1068.44     1007.03     50.78 o 
  -6   9   9      526.56      473.89     41.62 o 
  -5   9   9      278.87      413.35     40.90 o 
  -4   9   9       36.48       12.83     33.30 o 
  -3   9   9      353.52      367.40     37.99 o 
  -2   9   9      279.74      250.11     17.06 o 
  -1   9   9      808.76      825.22     28.68 o 
   0   9   9      988.01      974.65     25.71 o 
   1   9   9       28.80       47.62     15.54 o 
   2   9   9      152.69      159.22     23.71 o 
   3   9   9      492.49      471.79     25.05 o 
   4   9   9      712.93      758.57     30.26 o 
   5   9   9     1448.80     1405.02     39.08 o 
   6   9   9     2931.63     2819.89     44.02 o 
   7   9   9     2057.82     1951.42     38.94 o 
   8   9   9      113.54      115.84     20.62 o 
   9   9   9      267.14      286.75     34.26 o 
  10   9   9      116.36       72.05     33.06 o 
  11   9   9       80.04       93.65     32.86 o 
  12   9   9       77.65       61.42     46.22 o 
 -11  10   9      129.01      136.58     51.02 o 
 -10  10   9        1.26        6.84     32.14 o 
  -9  10   9      120.38      129.09     36.54 o 
  -8  10   9        0.57       34.45     35.35 o 
  -7  10   9      262.76      269.09     40.66 o 
  -6  10   9      596.44      614.54     46.16 o 
  -5  10   9      104.22      157.54     35.98 o 
  -4  10   9        6.22       21.23     34.96 o 
  -3  10   9      167.11      173.69     35.59 o 
  -2  10   9       69.89       62.90      8.85 o 
  -1  10   9       15.88       87.26     95.07 o 
   0  10   9      152.53      148.33     16.97 o 
   1  10   9     1224.36     1201.26     31.39 o 
   2  10   9        4.72       15.11     17.53 o 
   3  10   9       18.34       12.88     20.04 o 
   4  10   9      810.54      863.33     32.97 o 
   5  10   9      154.15      151.11     24.72 o 
   6  10   9        0.94        7.40     23.58 o 
   7  10   9      775.51      767.56     31.48 o 
   8  10   9        1.59       -2.38     20.16 o 
   9  10   9        0.36        8.54     31.24 o 
  10  10   9       12.11       -6.02     33.03 o 
  11  10   9      106.44       45.52     43.96 o 
 -10  11   9      777.78      745.56     64.12 o 
  -9  11   9      280.88      257.52     42.78 o 
  -8  11   9       12.72       10.27     36.42 o 
  -7  11   9      173.92      132.10     41.29 o 
  -6  11   9      318.62      320.07     45.60 o 
  -5  11   9        2.48       -1.06     37.91 o 
  -4  11   9        0.68      238.34     45.85 o 
  -3  11   9      177.00      132.78     40.07 o 
  -2  11   9        6.10        6.36      8.13 o 
  -1  11   9       47.68       55.96     13.57 o 
   0  11   9       35.55       29.18     16.07 o 
   1  11   9       98.48      127.47     20.10 o 
   2  11   9      403.05      371.06     29.00 o 
   3  11   9      195.22      185.90     24.31 o 
   4  11   9     1023.91      978.61     35.84 o 
   5  11   9     1709.74     1718.06     44.42 o 
   6  11   9     1973.75     1947.27     47.81 o 
   7  11   9     1099.64     1148.09     40.66 o 
   8  11   9      935.12     1058.99     66.78 o 
   9  11   9      264.69      220.23     52.86 o 
  10  11   9      221.32      236.06     53.61 o 
  11  11   9       21.25       -0.22     44.54 o 
  -9  12   9      163.05      160.24     46.18 o 
  -8  12   9       75.17       92.71     41.21 o 
  -7  12   9       12.93        4.26     40.60 o 
  -6  12   9      106.41      119.49     44.25 o 
  -5  12   9      232.33      186.71     42.56 o 
  -4  12   9      146.36      142.78     40.74 o 
  -3  12   9      368.01      361.49     46.16 o 
  -2  12   9      881.30      819.31     55.52 o 
  -1  12   9     1068.27     1071.25     45.41 o 
   0  12   9      559.30      519.86     25.04 o 
   1  12   9       78.14       97.68     21.95 o 
   2  12   9       12.78        7.06     21.78 o 
   3  12   9       12.30       -3.17     22.60 o 
   4  12   9      127.57      127.50     26.26 o 
   5  12   9        0.28        4.54     23.65 o 
   6  12   9      456.63      447.71     32.94 o 
   7  12   9      801.10      789.14     43.10 o 
   8  12   9      385.10      417.28     54.49 o 
   9  12   9       27.42        8.96     45.14 o 
  -9  13   9      600.27      604.41     56.66 o 
  -8  13   9        7.12        9.11     44.78 o 
  -7  13   9       32.59       25.56     43.48 o 
  -6  13   9        5.38       10.37     42.50 o 
  -5  13   9      130.00      111.58     47.33 o 
  -4  13   9       63.86       78.74     47.50 o 
  -3  13   9      537.44      642.09     52.64 o 
  -2  13   9       16.83       18.17     41.93 o 
  -1  13   9       71.45       30.88     38.66 o 
   0  13   9      650.15      705.82     28.67 o 
   1  13   9     1293.82     1302.83     37.25 o 
   2  13   9     1715.99     1761.21     43.88 o 
   3  13   9      387.62      403.99     29.94 o 
   4  13   9      380.23      350.25     30.68 o 
   5  13   9     1173.07     1261.64     42.83 o 
   6  13   9     1222.32     1308.30     44.28 o 
   7  13   9      521.68      497.02     36.40 o 
   8  13   9      338.73      363.79     56.07 o 
   9  13   9      264.50      296.74     58.70 o 
  -9  14   9      491.04      571.40     55.56 o 
  -8  14   9       11.92        4.27     41.57 o 
  -7  14   9        0.69       -2.37     45.36 o 
  -6  14   9       90.96       80.26     43.86 o 
  -5  14   9      252.87      283.09     50.37 o 
  -4  14   9       97.09       97.20     43.76 o 
  -3  14   9       79.86       57.74     47.74 o 
  -2  14   9      657.92      603.62     58.56 o 
  -1  14   9      148.27      167.24     44.15 o 
   0  14   9      470.64      419.52     53.83 o 
   1  14   9       26.41       16.96     21.71 o 
   2  14   9      176.93      171.65     26.47 o 
   3  14   9       23.45       20.45     24.31 o 
   4  14   9       25.35       16.81     25.64 o 
   5  14   9       83.32      104.99     28.33 o 
   6  14   9       30.03       54.17     28.83 o 
   7  14   9      225.27      192.72     48.40 o 
   8  14   9       26.05       18.09     44.26 o 
  -8  15   9      345.65      314.67     56.12 o 
  -7  15   9       77.08       70.14     46.94 o 
  -6  15   9      262.11      226.67     49.19 o 
  -5  15   9      131.31      112.66     46.09 o 
  -4  15   9       55.59       97.45     51.61 o 
  -3  15   9        2.55       15.06     48.36 o 
  -2  15   9       27.96       42.75     48.79 o 
  -1  15   9      251.70      229.94     49.73 o 
   0  15   9      532.12      468.36     56.08 o 
   1  15   9      158.25      101.23     47.03 o 
   2  15   9      436.69      422.66     31.14 o 
   3  15   9     1056.59     1047.74     47.94 o 
   4  15   9      846.70      827.97     40.07 o 
   5  15   9      407.14      392.37     34.85 o 
   6  15   9      717.21      701.46     40.34 o 
   7  15   9      233.08      300.72     51.04 o 
  -6  16   9       42.23       62.73     47.46 o 
  -5  16   9      304.92      347.09     59.71 o 
  -4  16   9      864.03      867.92     65.98 o 
  -3  16   9      357.07      325.22     55.06 o 
  -2  16   9      109.73      122.48     47.13 o 
  -1  16   9       47.95       65.22     52.61 o 
   0  16   9        2.89       20.45     49.56 o 
   1  16   9       72.37       46.56     47.81 o 
   2  16   9      844.92      841.40     63.85 o 
   3  16   9      123.91      126.53     28.69 o 
   4  16   9       84.61       59.73     29.82 o 
   5  16   9       19.09       25.61     29.77 o 
   6  16   9       86.94       67.24     31.88 o 
   7  16   9       90.64      111.77     46.88 o 
  -4  17   9       50.88       81.78     58.18 o 
  -3  17   9      313.26      375.59     63.65 o 
  -2  17   9       58.03       24.23     53.27 o 
  -1  17   9      119.70       74.36     56.86 o 
   0  17   9      947.57      985.38     70.97 o 
   1  17   9      534.16      563.75     65.22 o 
   2  17   9      747.83      850.22     68.96 o 
   3  17   9      541.30      529.91     62.72 o 
   4  17   9      765.30      762.81     63.17 o 
   5  17   9      138.71      108.30     32.51 o 
   6  17   9       85.14       87.15     43.20 o 
   0  18   9      377.84      353.03     57.20 o 
   1  18   9      805.03      733.60     70.91 o 
   2  18   9      547.29      554.39     64.82 o 
   3  18   9       13.87        8.68     54.41 o 
   4  18   9      408.31      302.28     54.02 o 
 -12   0  10      192.07      263.85     54.95 o 
 -11   0  10      358.69      375.35     52.13 o 
 -10   0  10     2110.85     2149.23     96.71 o 
  -9   0  10     2557.49     2601.99     82.74 o 
  -8   0  10     3708.15     3489.30     67.12 o 
  -7   0  10      727.40      702.20     17.88 o 
  -6   0  10      349.17      401.15     19.49 o 
  -5   0  10     4764.37     4847.04     69.67 o 
  -4   0  10     3316.07     3501.39     53.39 o 
  -3   0  10     2188.44     2089.54     28.78 o 
  -2   0  10      197.25      191.41     12.25 o 
  -1   0  10     2350.27     2481.52     86.56 o 
   0   0  10       62.38       59.98      8.79 o 
   1   0  10      750.43      794.84     14.35 o 
   2   0  10     1134.40     1162.53     38.38 o 
   3   0  10      126.21       78.03     24.62 o 
   4   0  10     3895.32     3758.26     71.54 o 
   5   0  10      258.53      267.24     33.78 o 
   6   0  10      977.92     1050.80     50.73 o 
   7   0  10       42.81       55.15     33.09 o 
   8   0  10     3699.17     3923.95     94.98 o 
   9   0  10     2920.56     2844.43     87.23 o 
  10   0  10     3116.73     3176.13     98.37 o 
  11   0  10      355.24      309.59     56.09 o 
  12   0  10      390.42      468.80     61.32 o 
 -12   1  10      208.98      239.27     37.12 o 
 -11   1  10       14.05       44.85     21.40 o 
 -10   1  10        2.04       26.00     21.21 o 
  -9   1  10       20.73       25.95     14.12 o 
  -8   1  10       13.76       20.20      6.71 o 
  -7   1  10      390.45      383.95     11.43 o 
  -6   1  10       10.28        3.14      9.93 o 
  -5   1  10      739.06      694.13     16.35 o 
  -4   1  10      417.53      374.54     10.75 o 
  -3   1  10      940.54     1055.95     17.30 o 
  -2   1  10        9.41        8.48      5.87 o 
  -1   1  10      482.16      579.92     11.53 o 
   0   1  10        7.20       12.68      5.01 o 
   1   1  10        6.81       11.28      5.87 o 
   2   1  10     2216.97     2459.09     36.37 o 
   3   1  10      133.69      124.32     17.67 o 
   4   1  10      618.02      700.54     27.18 o 
   5   1  10     1328.52     1239.34     50.34 o 
   6   1  10      671.42      678.21     31.05 o 
   7   1  10      475.95      684.16     91.01 o 
   9   1  10       17.65       51.04     21.78 o 
  10   1  10      161.92      199.84     34.16 o 
  11   1  10      197.93      239.89     38.81 o 
  12   1  10       23.90       48.89     33.92 o 
 -12   2  10      202.48      225.07     56.24 o 
 -11   2  10      221.23      205.37     24.76 o 
 -10   2  10      974.36      982.52     32.87 o 
  -9   2  10      620.60      603.52     19.75 o 
  -8   2  10     2216.26     2160.04     45.05 o 
  -7   2  10     3316.63     3036.83     33.91 o 
  -6   2  10    15637.93    15295.69    136.75 o 
  -5   2  10     7932.32     8042.75     38.55 o 
  -4   2  10     4649.67     4521.01     36.48 o 
  -3   2  10       92.78       85.89      7.83 o 
  -2   2  10     2554.56     2477.87     32.78 o 
  -1   2  10       90.56       91.72      6.42 o 
   0   2  10       28.22       58.15      6.40 o 
   1   2  10      450.72      517.35     13.16 o 
   2   2  10      124.90      102.77     12.94 o 
   3   2  10     1988.14     1966.29     42.63 o 
   4   2  10     3749.77     3853.27     51.52 o 
   5   2  10      126.73       75.38     31.99 o 
   6   2  10      124.44      126.13     17.33 o 
   7   2  10      551.91      659.24     33.50 o 
   8   2  10     2352.34     2274.09     59.19 o 
   9   2  10     1654.44     1862.07     37.79 o 
  10   2  10     1028.43     1030.00     45.97 o 
  11   2  10      745.19      736.72     44.43 o 
  12   2  10      160.78      176.93     39.82 o 
 -12   3  10        7.50        4.60     45.77 o 
 -11   3  10      127.16      126.47     28.65 o 
 -10   3  10        2.94       29.37     26.31 o 
  -9   3  10        0.19        7.37     19.50 o 
  -8   3  10      276.96      225.04     12.74 o 
  -7   3  10       89.43       86.66      7.92 o 
  -6   3  10     1178.66     1102.21     12.25 o 
  -5   3  10     1049.18     1173.42     17.68 o 
  -4   3  10      655.75      661.44     17.20 o 
  -3   3  10        0.88        8.30      9.12 o 
  -2   3  10     1614.79     2021.41     35.09 o 
  -1   3  10     5768.79     6172.61     48.81 o 
   0   3  10       50.33       57.26      7.16 o 
   1   3  10      178.44      205.91      8.66 o 
   2   3  10        2.85       13.10      6.91 o 
   3   3  10       11.63       19.02     13.51 o 
   4   3  10      747.29      744.19     22.54 o 
   5   3  10       38.79       44.21      8.50 o 
   6   3  10      136.46      137.72     13.32 o 
   7   3  10      723.96      687.58     44.17 o 
   8   3  10      484.77      493.91     24.41 o 
   9   3  10       18.45       24.31     19.23 o 
  10   3  10        8.12       41.26     40.68 o 
  11   3  10        5.96       23.12     32.75 o 
  12   3  10        6.31       -4.26     33.70 o 
 -12   4  10      473.91      494.80     37.92 o 
 -11   4  10      112.92      124.81     29.38 o 
 -10   4  10      467.48      475.74     33.66 o 
  -9   4  10      392.40      377.59     20.03 o 
  -8   4  10      564.82      620.09     26.69 o 
  -7   4  10       93.46      116.51      9.62 o 
  -6   4  10      503.69      563.05     17.66 o 
  -5   4  10       52.48       39.55     22.98 o 
  -4   4  10     1085.48      980.48     38.47 o 
  -3   4  10     1225.40     1234.16     40.97 o 
  -2   4  10      394.14      420.44     21.02 o 
  -1   4  10     1412.57     1482.05     17.39 o 
   0   4  10      224.38      266.16      9.48 o 
   1   4  10      102.50      108.95      8.51 o 
   2   4  10     2317.78     2125.74     44.13 o 
   3   4  10       33.83       24.61     14.10 o 
   4   4  10     1954.38     1731.80     36.87 o 
   5   4  10      279.33      267.75     12.52 o 
   6   4  10     2773.41     2706.87     22.66 o 
   7   4  10     1364.20     1389.43     23.09 o 
   8   4  10     1304.82     1255.51     34.56 o 
   9   4  10       28.85       54.45     19.96 o 
  10   4  10      673.81      699.99     59.40 o 
  11   4  10      900.53      876.61     48.90 o 
  12   4  10      302.16      348.14     39.43 o 
 -12   5  10        0.22       14.96     31.21 o 
 -11   5  10        4.61        1.18     27.36 o 
 -10   5  10       47.86       34.47     26.56 o 
  -9   5  10       68.34       47.71     16.38 o 
  -8   5  10       14.88       13.93     20.37 o 
  -7   5  10      245.81      206.37     12.37 o 
  -6   5  10      435.96      384.71     16.83 o 
  -5   5  10      117.53      104.81     13.91 o 
  -4   5  10      203.47      243.49     28.01 o 
  -3   5  10      830.47      870.02     38.20 o 
  -2   5  10       38.46       82.44     27.59 o 
  -1   5  10      635.71      582.98     11.90 o 
   0   5  10      655.97      688.24     12.92 o 
   1   5  10     2778.48     2897.68     31.58 o 
   2   5  10      132.31      118.48     13.81 o 
   3   5  10       12.38       11.69     13.95 o 
   4   5  10       51.38       51.99     15.75 o 
   5   5  10        5.36       11.49     15.68 o 
   6   5  10      154.08      155.08     11.27 o 
   7   5  10       84.92       89.40     11.58 o 
   8   5  10       21.32       30.10     18.94 o 
   9   5  10       12.27        5.01     18.95 o 
  10   5  10      237.25      236.96     35.52 o 
  11   5  10       90.81       64.34     33.44 o 
  12   5  10      148.02      173.09     36.94 o 
 -12   6  10      587.17      606.05     41.93 o 
 -11   6  10        3.63       -4.39     29.62 o 
 -10   6  10        8.50       30.20     26.52 o 
  -9   6  10      663.47      605.78     30.22 o 
  -8   6  10     3330.72     3161.81     53.81 o 
  -7   6  10     1487.17     1587.97     50.49 o 
  -6   6  10     1256.98     1197.22     45.27 o 
  -5   6  10     1430.89     1472.81     49.88 o 
  -4   6  10      535.71      457.76     34.69 o 
  -3   6  10      158.22      184.44     29.74 o 
  -2   6  10      712.58      608.58     37.80 o 
  -1   6  10      720.91      708.60     17.55 o 
   0   6  10      847.72      827.02     21.77 o 
   1   6  10      408.75      376.02     18.97 o 
   2   6  10      101.02       84.09     16.46 o 
   3   6  10     1465.59     1421.64     27.77 o 
   4   6  10      830.94      811.55     24.62 o 
   5   6  10      799.32      769.52     25.35 o 
   6   6  10     2543.68     2576.60     40.23 o 
   7   6  10     1708.25     1673.33     25.67 o 
   8   6  10      559.03      548.94     26.18 o 
   9   6  10      198.51      209.60     21.65 o 
  10   6  10      646.97      625.50     41.74 o 
  11   6  10       67.85       70.05     35.27 o 
  12   6  10        5.52       -1.39     47.75 o 
 -12   7  10       69.79       94.89     47.31 o 
 -11   7  10      431.44      471.66     39.88 o 
 -10   7  10      372.63      381.04     35.97 o 
  -9   7  10       21.00       25.07     24.14 o 
  -8   7  10       46.13       72.78     23.78 o 
  -7   7  10        2.18       11.81     28.32 o 
  -6   7  10       37.95       99.06     31.04 o 
  -5   7  10      180.86      196.32     33.14 o 
  -4   7  10      183.77      151.36     31.31 o 
  -3   7  10      512.70      571.03     37.90 o 
  -2   7  10     1573.66     1586.30     52.50 o 
  -1   7  10     1130.21     1203.79     22.05 o 
   0   7  10      924.34      895.35     32.35 o 
   1   7  10      169.45      180.35     17.29 o 
   2   7  10       41.79       53.02     16.55 o 
   3   7  10     1143.45     1098.79     31.34 o 
   4   7  10     2501.76     2480.80     37.14 o 
   5   7  10     1235.38     1172.96     31.14 o 
   6   7  10      469.99      512.91     25.06 o 
   7   7  10      235.58      241.64     22.75 o 
   8   7  10        0.37        8.51     20.29 o 
   9   7  10      257.18      219.33     33.86 o 
  10   7  10       41.89       60.95     31.09 o 
  11   7  10       10.12        9.39     34.24 o 
  12   7  10        2.33        4.79     48.76 o 
 -12   8  10      229.84      250.02     52.45 o 
 -11   8  10      180.15      172.39     33.12 o 
 -10   8  10      144.37      136.96     31.53 o 
  -9   8  10      818.27      763.89     36.33 o 
  -8   8  10     2770.22     2844.37     72.88 o 
  -7   8  10     1658.39     1530.92     56.19 o 
  -6   8  10     3318.14     3132.16     74.18 o 
  -5   8  10     2180.06     2044.59     61.82 o 
  -4   8  10     1182.22     1369.41     52.17 o 
  -3   8  10     2989.68     2958.59     70.69 o 
  -2   8  10    10213.60    10122.66    122.38 o 
  -1   8  10     1882.47     1819.44     27.57 o 
   0   8  10      307.82      308.90     17.91 o 
   1   8  10      162.38      158.22     17.71 o 
   2   8  10      627.30      570.30     24.71 o 
   3   8  10       40.65       28.53     18.51 o 
   4   8  10      990.12      903.28     32.31 o 
   5   8  10     1179.44     1138.84     30.58 o 
   6   8  10     4195.16     4106.37     51.44 o 
   7   8  10     2929.18     2880.13     45.51 o 
   8   8  10     1065.78     1084.44     32.43 o 
   9   8  10      509.34      522.50     39.91 o 
  10   8  10      942.16      943.85     98.97 o 
  11   8  10      850.47      899.98     50.51 o 
  12   8  10      715.35      725.51     66.69 o 
 -11   9  10        7.69       13.48     33.06 o 
 -10   9  10        3.07        2.99     31.17 o 
  -9   9  10       35.57       49.71     26.30 o 
  -8   9  10        7.85       -3.91     33.79 o 
  -7   9  10      109.82      147.74     36.89 o 
  -6   9  10       17.44       17.92     33.22 o 
  -5   9  10      543.53      486.32     42.38 o 
  -4   9  10       12.81       10.83     29.41 o 
  -3   9  10      188.06      199.61     37.69 o 
  -2   9  10      570.59      467.15     59.79 o 
  -1   9  10      990.35     1033.48     22.78 o 
   0   9  10      113.70      127.78     16.43 o 
   1   9  10        8.11       -3.18     16.02 o 
   2   9  10       22.66       12.43     18.90 o 
   3   9  10      872.45      857.57     30.95 o 
   4   9  10       71.59       48.69     21.13 o 
   5   9  10       83.04       74.81     23.12 o 
   6   9  10       68.57       74.45     20.22 o 
   7   9  10       84.30       77.26     21.05 o 
   8   9  10        4.03       12.10     20.23 o 
   9   9  10        2.58        4.42     30.80 o 
  10   9  10        0.18        8.41     31.27 o 
  11   9  10        2.22       -8.34     46.07 o 
 -11  10  10       33.09       11.60     47.54 o 
 -10  10  10       58.51       37.42     33.02 o 
  -9  10  10      128.31       73.56     34.84 o 
  -8  10  10      843.56      767.02     50.52 o 
  -7  10  10     1109.92     1086.65     57.40 o 
  -6  10  10     2279.47     2029.54     68.59 o 
  -5  10  10     1865.28     1759.77     64.40 o 
  -4  10  10     2118.26     2019.15     68.04 o 
  -3  10  10      228.57      204.34     36.96 o 
  -2  10  10       31.52       26.11      5.35 o 
  -1  10  10      415.48      428.18     17.72 o 
   0  10  10      311.49      281.09     19.22 o 
   1  10  10        3.76       10.85     17.28 o 
   2  10  10      475.99      528.06     26.38 o 
   3  10  10        5.70       15.94     20.48 o 
   4  10  10      367.29      389.08     28.33 o 
   5  10  10      972.63      896.47     35.62 o 
   6  10  10     2240.51     2364.31    106.04 o 
   7  10  10     1178.21     1125.74     33.20 o 
   8  10  10     1054.08     1073.18     34.13 o 
   9  10  10      468.04      448.13     38.14 o 
  10  10  10      363.13      400.11     38.87 o 
  11  10  10      282.09      210.41     52.67 o 
 -10  11  10        1.66       10.18     33.06 o 
  -9  11  10      183.63      199.78     42.98 o 
  -8  11  10       96.41       82.79     39.94 o 
  -7  11  10       13.05        2.18     39.94 o 
  -6  11  10        0.42       -1.11     39.09 o 
  -5  11  10       13.60       37.50     40.58 o 
  -4  11  10        0.81      -13.17     37.18 o 
  -3  11  10      266.26      257.16     41.51 o 
  -2  11  10        0.77        0.04     38.66 o 
  -1  11  10       70.35       97.65     14.39 o 
   0  11  10        1.13      -13.91     15.86 o 
   1  11  10        9.02        2.91     18.29 o 
   2  11  10      303.99      277.28     30.07 o 
   3  11  10       58.94       35.07     22.80 o 
   4  11  10      305.79      249.31     27.22 o 
   5  11  10       62.93       58.12     24.82 o 
   6  11  10        0.46        2.94     25.91 o 
   7  11  10      600.46      553.37     34.68 o 
   8  11  10      195.72      143.97     52.03 o 
   9  11  10      413.49      423.85     55.76 o 
  10  11  10        3.56        8.13     47.42 o 
  11  11  10        0.27      -28.76     45.77 o 
  -9  12  10     1706.22     1615.31     72.10 o 
  -8  12  10      383.44      404.64     48.92 o 
  -7  12  10       95.14       58.62     42.21 o 
  -6  12  10      527.02      565.62     53.93 o 
  -5  12  10     1227.52     1171.70     61.43 o 
  -4  12  10     1655.10     1581.85     67.42 o 
  -3  12  10     1260.25     1171.30     61.85 o 
  -2  12  10      885.19      882.66     57.16 o 
  -1  12  10       96.43       80.44     41.08 o 
   0  12  10        0.61       -0.92     16.05 o 
   1  12  10      376.96      352.90     24.29 o 
   2  12  10        0.55       -3.03     21.01 o 
   3  12  10      540.75      509.40     31.02 o 
   4  12  10     1160.47     1074.84     39.15 o 
   5  12  10      942.28      917.99     38.35 o 
   6  12  10      100.02       89.84     28.34 o 
   7  12  10      634.46      715.58     37.46 o 
   8  12  10      649.50      677.72     62.60 o 
   9  12  10       10.03       39.46     52.71 o 
  -9  13  10        3.64       13.33     42.69 o 
  -8  13  10        3.83      -32.21     44.62 o 
  -7  13  10       42.73       59.84     44.55 o 
  -6  13  10       11.77      -14.96     40.59 o 
  -5  13  10      243.64      250.37     50.66 o 
  -4  13  10       28.22       58.01     45.08 o 
  -3  13  10      205.98      166.41     43.82 o 
  -2  13  10        1.00       -7.91     40.13 o 
  -1  13  10       31.48       43.78     40.10 o 
   0  13  10       41.83       36.16     18.07 o 
   1  13  10     1064.85     1090.63     55.73 o 
   2  13  10      999.53      937.57     36.42 o 
   3  13  10     1338.24     1349.34     73.53 o 
   4  13  10        9.65        0.13     25.67 o 
   5  13  10        1.11       12.22     25.93 o 
   6  13  10       31.58       16.10     26.92 o 
   7  13  10      197.49      237.23     33.25 o 
   8  13  10       32.51       30.72     45.66 o 
   9  13  10       28.26       41.06     48.48 o 
  -9  14  10        8.14      -15.14     44.97 o 
  -8  14  10        5.66       12.68     45.24 o 
  -7  14  10       13.08       -8.95     46.90 o 
  -6  14  10       85.61       64.11     45.09 o 
  -5  14  10      401.99      384.08     52.62 o 
  -4  14  10      583.11      544.97     58.20 o 
  -3  14  10      660.42      582.57     55.72 o 
  -2  14  10      436.76      383.78     51.81 o 
  -1  14  10      162.40      167.47     43.86 o 
   0  14  10       12.61      -12.26     45.28 o 
   1  14  10        0.00        9.88     20.58 o 
   2  14  10       22.95       15.07     23.10 o 
   3  14  10      290.16      278.16     29.49 o 
   4  14  10      872.93      904.59     40.25 o 
   5  14  10      342.14      313.74     33.05 o 
   6  14  10      195.59      232.49     32.26 o 
   7  14  10      350.96      394.56     53.49 o 
   8  14  10      707.02      714.11     63.35 o 
  -7  15  10       62.80       53.71     50.69 o 
  -6  15  10        5.28       -0.69     50.68 o 
  -5  15  10      117.24       97.69     52.53 o 
  -4  15  10      248.95      286.00     52.15 o 
  -3  15  10      649.99      705.57     63.96 o 
  -2  15  10      498.50      513.17     59.44 o 
  -1  15  10      384.17      380.34     51.60 o 
   0  15  10      134.62      110.23     46.99 o 
   1  15  10       60.94       89.30     42.01 o 
   2  15  10       70.70       11.31     46.82 o 
   3  15  10       32.91       58.65     27.96 o 
   4  15  10       38.98       41.61     29.63 o 
   5  15  10       91.32       80.61     30.67 o 
   6  15  10      218.73      228.51     33.94 o 
   7  15  10       19.77        2.82     44.19 o 
  -6  16  10      151.91      200.08     58.26 o 
  -5  16  10      761.77      727.28     67.58 o 
  -4  16  10     1693.86     1877.33     86.78 o 
  -3  16  10      693.39      609.12     62.87 o 
  -2  16  10      599.46      687.02     66.65 o 
  -1  16  10        9.65       75.47     45.37 o 
   0  16  10        5.21       -7.24     46.20 o 
   1  16  10       36.46       59.16     43.41 o 
   2  16  10       11.13       59.79     51.85 o 
   3  16  10      163.48      199.97     54.00 o 
   4  16  10       68.42       46.02     28.82 o 
   5  16  10      209.01      220.03     33.93 o 
   6  16  10      329.76      330.60     35.85 o 
   7  16  10      222.46      231.51     50.80 o 
  -3  17  10      157.41      225.41     58.07 o 
  -2  17  10       68.32       75.80     50.80 o 
  -1  17  10      609.51      681.75     65.90 o 
   0  17  10      141.50      146.79     55.61 o 
   1  17  10      249.89      322.90     55.17 o 
   2  17  10      302.92      268.50     57.14 o 
   3  17  10      299.93      272.75     58.34 o 
   4  17  10       29.45       12.17     45.98 o 
   5  17  10       46.64       51.83     46.13 o 
 -12   1  11       11.17      -10.81     30.02 o 
 -11   1  11      199.94      193.35     33.13 o 
 -10   1  11        1.43        4.52     19.53 o 
  -9   1  11       42.20       41.03     13.72 o 
  -8   1  11      208.62      223.31     11.92 o 
  -7   1  11      168.53      199.32     10.46 o 
  -6   1  11      228.93      237.85     13.41 o 
  -5   1  11     3803.25     3900.36     32.50 o 
  -4   1  11     6338.85     6164.40     38.43 o 
  -3   1  11     1685.15     1811.86     18.82 o 
  -2   1  11     2681.29     2662.36     24.09 o 
  -1   1  11      262.00      247.07      7.94 o 
   0   1  11     2231.57     2026.66     19.12 o 
   1   1  11      809.25      774.98     25.18 o 
   2   1  11     4402.92     4780.85     95.57 o 
   3   1  11       21.58       29.54     16.69 o 
   4   1  11      420.45      478.56     24.87 o 
   5   1  11      569.59      551.51     31.10 o 
   6   1  11      675.76      716.72     32.81 o 
   7   1  11      450.13      437.52     31.30 o 
   8   1  11     1883.05     1877.28     72.32 o 
   9   1  11     1659.52     1687.93     38.24 o 
  10   1  11     1622.33     1703.97     40.24 o 
  11   1  11      919.81      944.96     49.83 o 
  12   1  11      664.42      833.23    109.04 o 
 -12   2  11        3.93       10.57     44.47 o 
 -11   2  11       74.57       86.39     23.45 o 
 -10   2  11      223.60      221.62     24.41 o 
  -9   2  11       75.85       86.37     19.35 o 
  -8   2  11      117.61      111.07     10.91 o 
  -7   2  11        6.72       12.87      8.32 o 
  -6   2  11     2275.28     2261.25     20.43 o 
  -5   2  11     1917.50     2039.83     20.64 o 
  -4   2  11      326.13      327.66     13.41 o 
  -3   2  11      748.42      706.06     24.45 o 
  -2   2  11        9.50       19.53      7.69 o 
  -1   2  11      415.67      439.39     11.19 o 
   0   2  11       28.19       26.48      8.38 o 
   1   2  11      623.36      641.12     17.67 o 
   2   2  11     1307.08     1365.28     43.09 o 
   3   2  11      159.94      167.44     19.03 o 
   4   2  11      106.53      120.29     20.42 o 
   5   2  11     3545.31     3554.42     54.85 o 
   6   2  11        4.36       16.17     17.44 o 
   7   2  11      149.09      191.37     21.49 o 
   9   2  11      267.44      312.59     25.18 o 
  10   2  11      261.32      289.07     37.02 o 
  11   2  11      348.22      394.15     40.85 o 
  12   2  11       43.39      104.91     41.63 o 
 -12   3  11      212.39      168.97     51.57 o 
 -11   3  11        1.07      -15.31     25.91 o 
 -10   3  11       34.53       25.76     24.64 o 
  -9   3  11        2.07        1.98     18.92 o 
  -8   3  11      226.84      223.80     18.81 o 
  -7   3  11      883.78      792.94     18.01 o 
  -6   3  11     1877.48     1837.38     16.15 o 
  -5   3  11      834.52      746.81     13.56 o 
  -4   3  11     4319.61     4401.97     28.55 o 
  -3   3  11      743.26      725.81     96.40 o 
  -2   3  11     3943.38     4052.76     36.60 o 
  -1   3  11     6569.54     6774.75     73.74 o 
   0   3  11    20546.47    21429.40     80.34 o 
   1   3  11     3194.49     3504.04     60.64 o 
   2   3  11     4107.68     4013.62     50.83 o 
   3   3  11      410.72      462.92     19.55 o 
   4   3  11       40.30       40.53      7.42 o 
   5   3  11      401.49      396.45     17.67 o 
   6   3  11      460.69      406.18     21.31 o 
   7   3  11      182.23      190.50     25.65 o 
   8   3  11      462.60      670.79     34.00 o 
   9   3  11      767.81      824.53     29.94 o 
  10   3  11      404.51      400.11     38.01 o 
  11   3  11     1479.30     1536.85     57.81 o 
  12   3  11      805.30      758.24     47.32 o 
 -12   4  11       23.12       50.65     51.42 o 
 -11   4  11      217.06      210.59     31.71 o 
 -10   4  11        2.79       -3.28     25.33 o 
  -9   4  11      100.60      104.45     24.94 o 
  -8   4  11        0.14        1.39     19.18 o 
  -7   4  11      195.54      189.43     13.19 o 
  -6   4  11      338.53      315.67     15.97 o 
  -5   4  11       21.37        4.52     20.85 o 
  -4   4  11        0.59       -8.97     22.89 o 
  -3   4  11      131.67      118.59     11.35 o 
  -2   4  11     1039.32      980.99     58.77 o 
  -1   4  11      932.67      982.14     20.29 o 
   0   4  11      981.95      913.37     14.78 o 
   1   4  11      225.43      188.54      9.04 o 
   2   4  11      488.56      570.76     12.85 o 
   3   4  11      149.67      118.31      8.08 o 
   4   4  11      736.28      717.53     23.64 o 
   5   4  11       60.96       70.71     10.26 o 
   6   4  11      558.77      539.50     29.10 o 
   7   4  11      149.05      153.28     24.33 o 
   8   4  11      202.76      205.74     22.78 o 
   9   4  11      127.30      122.86     21.66 o 
  10   4  11      134.33      108.33     32.79 o 
  11   4  11      227.31      276.11     67.68 o 
  12   4  11        4.28       25.24     35.02 o 
 -12   5  11       17.92       21.37     29.89 o 
 -11   5  11       98.38       94.65     30.38 o 
 -10   5  11      114.83      170.55     30.21 o 
  -9   5  11      182.40      145.46     24.24 o 
  -8   5  11      336.84      334.25     26.22 o 
  -7   5  11      937.58      940.31     40.60 o 
  -6   5  11      995.98     1140.73     55.07 o 
  -5   5  11     1065.51     1202.75     45.58 o 
  -4   5  11      822.53      874.94     39.53 o 
  -3   5  11     1283.25     1167.57     44.23 o 
  -2   5  11     3346.07     3015.65    105.45 o 
  -1   5  11     3490.50     3295.36     27.17 o 
   0   5  11     2791.67     2624.30     36.85 o 
   1   5  11      180.31      183.90      9.95 o 
   2   5  11      905.44      763.82     18.47 o 
   3   5  11      671.07      655.38     27.77 o 
   4   5  11        0.50        6.46     15.95 o 
   5   5  11     1003.56      938.47     27.52 o 
   6   5  11      921.37      993.11     19.37 o 
   7   5  11      317.29      309.52     27.40 o 
   8   5  11      448.92      465.50     26.56 o 
   9   5  11      378.37      434.85     26.41 o 
  10   5  11      614.86      655.62     42.15 o 
  11   5  11       47.40       83.62     35.33 o 
  12   5  11       57.05       74.85     48.06 o 
 -12   6  11      317.40      367.70     50.90 o 
 -11   6  11       50.06       50.06     29.77 o 
 -10   6  11       67.01       60.52     28.57 o 
  -9   6  11      206.37      201.71     24.44 o 
  -8   6  11       19.22       47.04     22.83 o 
  -7   6  11       79.84       61.56     23.15 o 
  -6   6  11       48.77       83.71     28.65 o 
  -5   6  11      455.77      380.81     33.89 o 
  -4   6  11      686.96      602.57     37.73 o 
  -3   6  11      238.76      266.12     32.61 o 
  -2   6  11      704.80      681.69     40.11 o 
  -1   6  11     1038.08     1032.93     21.57 o 
   0   6  11      112.15      137.58     14.90 o 
   1   6  11      655.78      599.97     14.32 o 
   2   6  11      149.96      166.51     18.66 o 
   3   6  11      464.74      476.32     20.97 o 
   4   6  11       98.33       97.71     17.53 o 
   5   6  11      488.22      472.14     23.43 o 
   6   6  11       53.46       48.33     18.74 o 
   7   6  11       60.56       72.96     20.75 o 
   8   6  11       17.19       29.60     20.84 o 
   9   6  11      208.77      238.13     33.54 o 
  10   6  11        4.17       17.60     30.61 o 
  11   6  11       11.02        2.95     34.14 o 
  12   6  11       56.82       60.50     48.65 o 
 -12   7  11        4.69       22.28     47.42 o 
 -11   7  11       16.50       16.48     29.54 o 
 -10   7  11       50.08       37.13     28.42 o 
  -9   7  11       44.41       33.68     23.17 o 
  -8   7  11      422.87      413.69     36.04 o 
  -7   7  11     1191.23     1138.96     49.69 o 
  -6   7  11     1696.97     1750.37     57.44 o 
  -5   7  11     2991.71     2888.37     69.17 o 
  -4   7  11     1919.33     1767.88     56.74 o 
  -3   7  11     1756.17     1729.96     56.26 o 
  -2   7  11     6690.43     6698.25    100.13 o 
  -1   7  11     3899.15     4032.28     38.99 o 
   0   7  11     3147.04     3016.36     52.09 o 
   1   7  11       66.69       64.85     15.79 o 
   2   7  11     1788.82     1714.37     46.66 o 
   3   7  11      323.55      331.76     24.36 o 
   4   7  11     1785.63     1826.86     46.29 o 
   5   7  11      302.58      313.71     22.03 o 
   6   7  11      227.96      209.33     21.84 o 
   7   7  11      568.42      574.38     27.62 o 
   8   7  11      149.90      133.20     22.45 o 
   9   7  11      476.14      561.34     59.02 o 
  10   7  11       90.37      103.49     34.81 o 
  11   7  11      183.53      202.31     37.50 o 
 -12   8  11      268.26      271.44     55.14 o 
 -11   8  11      276.45      285.30     36.99 o 
 -10   8  11       62.85       47.89     29.52 o 
  -9   8  11      133.62      156.08     31.93 o 
  -8   8  11       54.17       79.79     33.12 o 
  -7   8  11       96.62      115.53     33.54 o 
  -6   8  11        4.71       -0.50     31.54 o 
  -5   8  11      511.25      497.20     41.61 o 
  -4   8  11      486.11      422.05     39.51 o 
  -3   8  11      543.17      482.45     40.17 o 
  -2   8  11     4597.42     4378.59     86.87 o 
  -1   8  11     1092.30     1044.88     22.54 o 
   0   8  11     1480.59     1508.82     48.40 o 
   1   8  11      398.89      440.16     26.01 o 
   2   8  11      134.65      109.02     19.30 o 
   3   8  11      178.75      181.82     22.39 o 
   4   8  11       69.91       55.52     21.42 o 
   5   8  11       11.78       16.06     18.40 o 
   6   8  11      368.14      378.58     24.50 o 
   7   8  11      717.38      713.05     29.20 o 
   8   8  11        6.90        6.41     20.66 o 
   9   8  11       16.35       18.60     30.11 o 
  10   8  11       42.63       42.62     35.23 o 
  11   8  11      381.16      369.29     43.06 o 
 -11   9  11       24.20       37.18     46.73 o 
 -10   9  11       95.63      112.23     33.12 o 
  -9   9  11       73.23       66.70     27.39 o 
  -8   9  11      836.08      827.42     50.52 o 
  -7   9  11      657.29      609.27     46.14 o 
  -6   9  11     1083.84     1088.41     54.32 o 
  -5   9  11      835.53      919.10     50.57 o 
  -4   9  11      784.19      856.69     48.98 o 
  -3   9  11      231.92      211.66     38.25 o 
  -2   9  11     2080.63     2047.62     66.54 o 
  -1   9  11     2848.01     2826.66     34.61 o 
   0   9  11     1637.96     1676.95     32.73 o 
   1   9  11      486.84      438.81     23.22 o 
   2   9  11        5.11        3.02     19.34 o 
   3   9  11        1.53       -1.05     19.36 o 
   4   9  11       71.19       76.03     22.46 o 
   5   9  11      237.84      224.18     26.82 o 
   6   9  11      572.48      532.25     27.01 o 
   7   9  11      110.90      101.32     21.89 o 
   8   9  11        2.73        7.00     21.89 o 
   9   9  11        3.47       18.62     30.68 o 
  10   9  11      145.65      160.23     37.15 o 
  11   9  11      742.75      656.06     63.39 o 
 -10  10  11        0.90       -1.30     33.24 o 
  -9  10  11      195.67      158.93     39.01 o 
  -8  10  11       57.40       52.97     37.56 o 
  -7  10  11      188.80      212.29     41.79 o 
  -6  10  11      236.73      189.22     39.77 o 
  -5  10  11      146.34       96.94     37.87 o 
  -4  10  11        0.08       12.14     37.05 o 
  -3  10  11      397.46      326.66     40.57 o 
  -2  10  11     1701.85     1625.48     63.54 o 
  -1  10  11       85.25       78.71     12.91 o 
   0  10  11       18.04       20.74     15.03 o 
   1  10  11     1562.10     1581.43     36.00 o 
   2  10  11     1486.94     1494.18     53.15 o 
   3  10  11     1234.60     1252.43     37.55 o 
   4  10  11       19.53        1.10     22.72 o 
   5  10  11      118.51      119.36     25.04 o 
   6  10  11       42.99       28.03     25.16 o 
   7  10  11       19.84       40.23     26.09 o 
   8  10  11      557.83      582.14     29.56 o 
   9  10  11      150.48      119.23     33.70 o 
  10  10  11       16.81      -15.42     34.98 o 
  11  10  11      208.54      235.33     52.72 o 
 -10  11  11        9.22        5.63     48.45 o 
  -9  11  11       26.05       -7.92     38.47 o 
  -8  11  11      234.78      249.07     43.60 o 
  -7  11  11      981.78      993.01     59.68 o 
  -6  11  11      540.31      502.72     51.36 o 
  -5  11  11      856.23      700.79     54.31 o 
  -4  11  11     2657.45     2483.85     79.08 o 
  -3  11  11     3190.42     3145.35     85.23 o 
  -2  11  11     1078.09     1066.77     58.41 o 
  -1  11  11      169.68      169.70     15.15 o 
   0  11  11      100.65       96.08     17.36 o 
   1  11  11       92.19       82.47     20.05 o 
   2  11  11     1300.61     1264.28     36.92 o 
   3  11  11      395.73      391.94     44.27 o 
   4  11  11        6.27        0.58     23.32 o 
   5  11  11       11.53       12.86     24.53 o 
   6  11  11      334.51      310.62     31.45 o 
   7  11  11       52.19       50.07     27.80 o 
   8  11  11      479.42      449.78     54.46 o 
   9  11  11      322.94      380.14     56.44 o 
  -9  12  11      425.50      437.85     53.69 o 
  -8  12  11        5.52       20.76     40.40 o 
  -7  12  11       36.00       61.96     42.81 o 
  -6  12  11        4.03      -11.02     38.83 o 
  -5  12  11      185.74      214.35     47.97 o 
  -4  12  11       18.80       21.37     41.23 o 
  -3  12  11       12.20        6.97     43.23 o 
  -2  12  11      124.30       83.46     40.08 o 
  -1  12  11      781.62      683.15     52.10 o 
   0  12  11       20.29        7.71     15.95 o 
   1  12  11       40.55       53.82     19.22 o 
   2  12  11      130.37      125.38     22.88 o 
   3  12  11      124.02      117.53     25.36 o 
   4  12  11      159.91      171.16     27.15 o 
   5  12  11      222.92      206.31     29.75 o 
   6  12  11      264.40      256.06     31.65 o 
   7  12  11      189.96      174.01     30.34 o 
   8  12  11        9.07       14.90     47.58 o 
   9  12  11       27.12       36.51     47.19 o 
  -9  13  11       42.13       50.59     42.41 o 
  -8  13  11       40.27       41.23     42.84 o 
  -7  13  11        8.68       -9.38     40.92 o 
  -6  13  11       90.40      107.70     43.60 o 
  -5  13  11      502.50      385.62     48.83 o 
  -4  13  11     3224.93     3096.68     92.58 o 
  -3  13  11     3069.08     3081.91     94.02 o 
  -2  13  11     1396.83     1480.76     70.49 o 
  -1  13  11     1058.22     1028.43     63.98 o 
   0  13  11      950.07      950.87     61.62 o 
   1  13  11      402.69      417.78     41.48 o 
   2  13  11     1093.82     1127.05     65.81 o 
   3  13  11      532.53      521.89     33.24 o 
   4  13  11       90.55       73.72     27.72 o 
   5  13  11        4.63       11.23     26.88 o 
   6  13  11        2.95       11.31     27.61 o 
   7  13  11      393.70      376.27     35.50 o 
   8  13  11      676.93      618.45     60.72 o 
  -8  14  11        7.83        7.33     45.69 o 
  -7  14  11        1.98      -22.08     41.80 o 
  -6  14  11       94.72       92.80     51.55 o 
  -5  14  11       28.63      100.82     50.73 o 
  -4  14  11       55.23       98.00     48.99 o 
  -3  14  11       41.61       48.78     47.37 o 
  -2  14  11       18.82       25.34     42.98 o 
  -1  14  11       16.13       40.38     46.93 o 
   0  14  11       48.61       48.56     41.28 o 
   1  14  11        7.63       -6.10     40.90 o 
   2  14  11        5.29       20.84     22.68 o 
   3  14  11      701.27      728.55     36.78 o 
   4  14  11      727.99      718.71     42.23 o 
   5  14  11      350.16      358.20     33.70 o 
   6  14  11       27.91       28.95     29.41 o 
   7  14  11      620.30      647.58     59.55 o 
   8  14  11       85.05      100.19     51.95 o 
  -7  15  11        6.27        6.31     44.61 o 
  -6  15  11      113.22      110.07     49.77 o 
  -5  15  11     1351.20     1435.86     76.23 o 
  -4  15  11      778.10      711.42     63.64 o 
  -3  15  11      118.10       99.51     47.42 o 
  -2  15  11      214.20      201.37     48.84 o 
  -1  15  11      763.21      812.63     66.88 o 
   0  15  11      252.95      208.23     49.09 o 
   1  15  11      239.57      250.71     52.95 o 
   2  15  11        9.37        9.55     45.78 o 
   3  15  11       20.21       19.23     47.22 o 
   4  15  11        0.40       -7.10     27.74 o 
   5  15  11       29.55       19.45     28.77 o 
   6  15  11       96.17      117.39     32.23 o 
   7  15  11      189.10      218.96     50.89 o 
  -5  16  11       10.90       -7.16     51.82 o 
  -4  16  11       41.61       49.74     49.76 o 
  -3  16  11       29.66       58.52     53.21 o 
  -2  16  11       12.28       42.67     46.97 o 
  -1  16  11       29.60       63.59     53.48 o 
   0  16  11       71.75       59.64     50.04 o 
   1  16  11       33.34       47.87     52.76 o 
   2  16  11       17.75       37.51     43.17 o 
   3  16  11        9.21       -1.52     45.25 o 
   4  16  11      102.83       88.75     50.89 o 
   5  16  11      407.02      455.35     58.27 o 
   6  16  11      131.38      116.36     32.85 o 
  -2  17  11      946.39     1010.64     76.15 o 
  -1  17  11      517.20      472.42     62.51 o 
   0  17  11      210.79      248.39     56.24 o 
   1  17  11      168.64      173.71     56.70 o 
   2  17  11      348.45      385.59     55.43 o 
   3  17  11      232.10      246.79     52.74 o 
   4  17  11        6.40       -4.69     51.55 o 
   5  17  11       38.48       49.82     48.61 o 
 -12   0  12        5.61        9.47     49.42 o 
 -11   0  12      598.22      530.92     55.88 o 
 -10   0  12     3924.68     4071.20    110.56 o 
  -9   0  12     2134.59     2460.60     91.73 o 
  -8   0  12       20.46       55.54     12.84 o 
  -7   0  12      110.06      129.32     17.95 o 
  -6   0  12     1774.64     1670.21     34.25 o 
  -5   0  12     2089.34     1900.22     27.37 o 
  -4   0  12     7293.70     7795.25     50.88 o 
  -3   0  12     6476.32     6835.65     75.50 o 
  -2   0  12     4104.19     4495.06     39.16 o 
  -1   0  12     4665.18     4882.84    162.61 o 
   0   0  12     3524.75     3680.76    125.73 o 
   1   0  12     1887.25     1994.07    140.98 o 
   2   0  12     2535.00     2336.44     55.08 o 
   3   0  12      390.69      426.94     33.20 o 
   4   0  12      635.52      536.24     38.18 o 
   5   0  12     2177.47     2421.04     68.74 o 
   6   0  12     2239.04     2208.92     70.66 o 
   7   0  12      878.82      953.82     57.29 o 
   8   0  12      106.85      192.18     43.26 o 
   9   0  12      172.61      172.48     46.00 o 
  10   0  12      204.33      162.56     52.01 o 
  11   0  12      404.37      512.67     59.48 o 
  12   0  12       76.99       38.56     48.30 o 
 -12   1  12        0.36       -6.52     36.20 o 
 -11   1  12      197.82      198.36     36.18 o 
 -10   1  12       34.76       89.07     73.66 o 
  -9   1  12       49.75       41.58     19.76 o 
  -8   1  12      335.63      290.40     12.99 o 
  -7   1  12        2.91        7.16      9.09 o 
  -6   1  12        3.57        7.15      8.90 o 
  -5   1  12        1.90        2.73      9.09 o 
  -4   1  12       41.98      436.33    147.71 o 
  -3   1  12       91.56      101.35     11.77 o 
  -2   1  12      142.40      183.25     11.44 o 
  -1   1  12       91.26      111.97      9.23 o 
   0   1  12      728.85      733.72     13.34 o 
   1   1  12      766.50      839.00     16.05 o 
   2   1  12     1260.52     1175.46     57.38 o 
   3   1  12       36.23       35.07     17.72 o 
   4   1  12        5.08       26.46     18.89 o 
   5   1  12       16.68       24.71     22.83 o 
   6   1  12      986.36      989.16     37.00 o 
   7   1  12        0.13       34.68     25.48 o 
   8   1  12       10.14      105.59     83.56 o 
   9   1  12        7.19       49.73     26.11 o 
  10   1  12       64.17       80.34     24.70 o 
  11   1  12      151.31      170.55     37.64 o 
  12   1  12      184.59      184.87     41.83 o 
 -12   2  12      262.00      188.18     56.84 o 
 -11   2  12      142.03      155.62     39.98 o 
 -10   2  12      744.01      799.66     36.66 o 
  -9   2  12      857.15      813.74     30.19 o 
  -8   2  12      946.09      884.08     25.96 o 
  -7   2  12      175.67      201.44     16.41 o 
  -6   2  12       19.02       14.51      9.80 o 
  -5   2  12     1266.10     1283.47     19.25 o 
  -4   2  12        2.51       15.57      9.79 o 
  -3   2  12     3415.94     3409.81     32.30 o 
  -2   2  12      291.05      341.91     11.97 o 
  -1   2  12     9073.69     8776.74     54.63 o 
   0   2  12     1588.90     1617.13     33.73 o 
   1   2  12    10507.77    10744.76     79.26 o 
   2   2  12     1255.50     1269.37     39.92 o 
   3   2  12     3467.32     3507.08     41.12 o 
   4   2  12     1286.79     1466.14     37.19 o 
   5   2  12     4364.67     4656.79     50.65 o 
   6   2  12     1928.08     1965.50     37.10 o 
   7   2  12      999.84     1038.78     31.43 o 
   8   2  12       92.24       94.91     21.77 o 
   9   2  12      169.56      171.36     24.27 o 
  10   2  12      247.47      305.07     42.34 o 
  11   2  12      390.17      420.23     40.88 o 
  12   2  12       46.75       52.61     37.28 o 
 -12   3  12       26.31       -8.47     52.06 o 
 -11   3  12      129.36      135.79     29.11 o 
 -10   3  12      313.13      360.40     56.77 o 
  -9   3  12       13.84       12.44     20.35 o 
  -8   3  12       50.29       33.77     16.64 o 
  -7   3  12       71.22       85.87     15.84 o 
  -6   3  12      159.04      201.61      8.94 o 
  -5   3  12      156.65      115.83      6.52 o 
  -4   3  12      698.89      703.63     15.70 o 
  -3   3  12      514.15      544.07     22.17 o 
  -2   3  12     1394.39     1417.35     28.45 o 
  -1   3  12      764.19      770.16     14.09 o 
   0   3  12      420.83      405.13     11.98 o 
   1   3  12     5465.09     6113.98     57.88 o 
   2   3  12      890.16      924.80     23.59 o 
   3   3  12      775.69      844.99     24.48 o 
   4   3  12      154.35      170.43      8.68 o 
   5   3  12      117.82      133.06      8.09 o 
   6   3  12      544.54      513.07     24.27 o 
   7   3  12       41.29       73.17     25.09 o 
   8   3  12      153.64      196.33     22.99 o 
   9   3  12       69.13      111.14     24.33 o 
  10   3  12        0.41        0.82     34.35 o 
  11   3  12       23.83       43.81     34.12 o 
  12   3  12        8.43       43.28     52.75 o 
 -11   4  12      871.40      893.09     43.10 o 
 -10   4  12      157.31      127.08     27.81 o 
  -9   4  12      538.26      500.72     32.40 o 
  -8   4  12      664.20      631.52     41.10 o 
  -7   4  12       18.28       14.44     12.16 o 
  -6   4  12       14.77       30.87     13.25 o 
  -5   4  12      143.48      123.37     20.92 o 
  -4   4  12      120.27      105.55     27.27 o 
  -3   4  12      837.18      849.95     15.96 o 
  -2   4  12      322.74      304.16     22.97 o 
  -1   4  12     5759.70     5623.46     47.86 o 
   0   4  12     8200.07     8116.47     48.01 o 
   1   4  12     4237.00     4085.10     40.72 o 
   2   4  12     2933.57     2783.99     49.25 o 
   3   4  12     5809.76     5516.35     79.77 o 
   4   4  12     2338.48     2364.64     37.20 o 
   5   4  12      172.75      206.75     18.08 o 
   6   4  12      663.04      699.54     31.82 o 
   7   4  12       67.30       49.39     24.42 o 
   8   4  12        4.45       -7.57     20.36 o 
   9   4  12      112.88      108.08     29.22 o 
  10   4  12       82.11       78.86     36.72 o 
  11   4  12       72.93      117.67     36.65 o 
  12   4  12       11.20       -0.37     50.57 o 
 -11   5  12      353.11      372.09     36.74 o 
 -10   5  12      398.67      464.60     37.62 o 
  -9   5  12       84.11       60.30     40.58 o 
  -8   5  12      100.17       78.45     22.83 o 
  -7   5  12       89.68      116.35     15.88 o 
  -6   5  12      100.77      120.13     22.15 o 
  -5   5  12      158.04      121.45     30.21 o 
  -4   5  12        7.96       -5.05     26.26 o 
  -3   5  12      377.42      370.74     34.27 o 
  -2   5  12       65.84       78.16      8.22 o 
  -1   5  12       14.87       10.60      7.56 o 
   0   5  12      317.61      358.48     11.59 o 
   1   5  12      365.51      398.79     14.44 o 
   2   5  12       42.49       56.35      9.02 o 
   3   5  12      404.77      350.75     16.21 o 
   4   5  12       79.99       74.91      6.75 o 
   5   5  12       15.88       15.00      2.72 o 
   6   5  12      211.57      211.11     21.67 o 
   7   5  12      192.85      154.60     26.16 o 
   8   5  12       81.84       91.45     22.06 o 
   9   5  12       31.25       44.16     20.77 o 
  10   5  12        0.28        3.73     32.33 o 
  11   5  12        3.78       18.82     35.23 o 
 -12   6  12       87.67       88.33     44.95 o 
 -11   6  12       29.29       15.57     29.65 o 
 -10   6  12      152.64      101.91     30.36 o 
  -9   6  12      368.28      351.76     26.83 o 
  -8   6  12      631.45      646.60     36.43 o 
  -7   6  12      149.28      177.10     24.93 o 
  -6   6  12        1.01       84.74     32.76 o 
  -5   6  12      714.51      797.13     42.83 o 
  -4   6  12        3.44        2.82     27.55 o 
  -3   6  12      770.17      768.37     42.39 o 
  -2   6  12        6.92      -10.54     29.78 o 
  -1   6  12     2435.94     2360.49     98.34 o 
   0   6  12     2903.65     2766.68     37.39 o 
   1   6  12     4014.18     3768.60     36.00 o 
   2   6  12     2017.04     2005.58     41.04 o 
   3   6  12     2729.44     2658.97     63.49 o 
   4   6  12     1450.06     1477.20     32.03 o 
   5   6  12      821.44      777.37     37.81 o 
   6   6  12     1348.13     1252.22     42.71 o 
   7   6  12     1281.55     1212.92     33.94 o 
   8   6  12       28.63       24.80     20.90 o 
   9   6  12       79.80      100.44     22.79 o 
  10   6  12        1.23       14.08     31.50 o 
  11   6  12       51.12       72.21     34.83 o 
 -12   7  12       31.33       27.83     45.53 o 
 -11   7  12       67.95       78.22     34.29 o 
 -10   7  12        0.64       15.41     28.67 o 
  -9   7  12      145.38      204.40     28.21 o 
  -8   7  12        8.63       28.25     24.02 o 
  -7   7  12      120.46       97.42     30.96 o 
  -6   7  12       61.29       63.22     31.57 o 
  -5   7  12      525.22      464.89     40.11 o 
  -4   7  12      294.60      229.68     34.58 o 
  -3   7  12      121.50       91.09     31.57 o 
  -2   7  12     1228.00     1081.91     50.68 o 
  -1   7  12      599.14      565.28     18.34 o 
   0   7  12      826.86      773.98     24.12 o 
   1   7  12      252.28      266.41     20.63 o 
   2   7  12      958.41      967.09     30.25 o 
   3   7  12      442.15      412.87     25.67 o 
   4   7  12      486.48      488.55     23.83 o 
   5   7  12      112.82       79.80     19.99 o 
   6   7  12       65.07       67.07     20.62 o 
   7   7  12        9.04       11.68     21.38 o 
   8   7  12      123.81      135.13     23.03 o 
   9   7  12      167.42      153.48     34.01 o 
  10   7  12      478.16      460.96     42.39 o 
  11   7  12      205.01      193.71     38.87 o 
 -11   8  12      202.15      170.73     48.50 o 
 -10   8  12        5.56       15.66     29.25 o 
  -9   8  12        2.12       10.00     25.62 o 
  -8   8  12       34.73       35.27     26.03 o 
  -7   8  12        5.98       -3.49     32.34 o 
  -6   8  12       19.84       14.13     33.74 o 
  -5   8  12       96.13      121.64     35.83 o 
  -4   8  12        6.20       21.12     32.01 o 
  -3   8  12     1168.79     1153.74     52.61 o 
  -2   8  12     1288.53     1196.55     52.52 o 
  -1   8  12     1315.26     1316.84     52.30 o 
   0   8  12      846.08      791.93     26.96 o 
   1   8  12     4893.88     4828.94     55.43 o 
   2   8  12     2596.47     2506.60     68.36 o 
   3   8  12      855.20      847.77     31.19 o 
   4   8  12      380.00      353.90     27.43 o 
   5   8  12      573.67      560.08     31.33 o 
   6   8  12      414.55      395.39     25.29 o 
   7   8  12      105.21       89.22     23.02 o 
   8   8  12        1.86        1.22     21.86 o 
   9   8  12       36.07       30.52     31.45 o 
  10   8  12      133.93      119.42     35.45 o 
  11   8  12        1.11       -3.46     45.23 o 
 -11   9  12        0.38       25.91     46.36 o 
 -10   9  12      154.48      158.13     35.21 o 
  -9   9  12      270.85      275.54     31.67 o 
  -8   9  12      138.21      117.05     37.05 o 
  -7   9  12        1.70       21.58     35.68 o 
  -6   9  12      165.24      154.47     39.62 o 
  -5   9  12       59.81       46.73     35.51 o 
  -4   9  12        5.06        6.97     36.02 o 
  -3   9  12      236.42      233.17     38.54 o 
  -2   9  12       53.80       71.84     34.27 o 
  -1   9  12      415.60      422.43     17.18 o 
   0   9  12      198.01      206.54     17.88 o 
   1   9  12      167.33      164.63     19.74 o 
   2   9  12     1390.53     1378.91     37.02 o 
   3   9  12        0.96       11.84     21.50 o 
   4   9  12       23.77       15.86     22.50 o 
   5   9  12        1.18        4.47     24.06 o 
   6   9  12      596.88      576.61     28.52 o 
   7   9  12       18.14       21.54     21.97 o 
   8   9  12        0.59       -1.72     21.96 o 
   9   9  12       21.59       39.27     32.47 o 
  10   9  12       65.49       56.95     33.10 o 
  -9  10  12      142.98      120.62     30.62 o 
  -8  10  12       21.17       21.74     36.73 o 
  -7  10  12        0.96        7.02     37.37 o 
  -6  10  12       61.96       29.16     36.83 o 
  -5  10  12       32.78        2.65     36.01 o 
  -4  10  12     1501.66     1411.55     63.40 o 
  -3  10  12      801.19      681.85     51.82 o 
  -2  10  12      345.44      375.27     47.51 o 
  -1  10  12     2507.11     2415.53     33.38 o 
   0  10  12     2970.27     3004.77     43.50 o 
   1  10  12      166.62      177.33     20.95 o 
   2  10  12      172.78      162.19     23.06 o 
   3  10  12      196.82      194.83     24.14 o 
   4  10  12      299.56      283.89     27.61 o 
   5  10  12       95.12       82.02     25.85 o 
   6  10  12      168.41      184.62     28.97 o 
   7  10  12       96.99       71.40     27.63 o 
   8  10  12        1.72       -4.15     22.29 o 
   9  10  12      223.23      235.27     37.60 o 
  10  10  12      175.36      132.97     34.98 o 
  -9  11  12       85.06       54.04     40.04 o 
  -8  11  12        6.54      -19.08     39.75 o 
  -7  11  12      226.32      253.98     44.46 o 
  -6  11  12      145.06       89.47     43.03 o 
  -5  11  12      429.72      385.02     46.77 o 
  -4  11  12      420.64      412.05     50.66 o 
  -3  11  12      215.26      164.88     46.25 o 
  -2  11  12     1580.37     1394.81     63.10 o 
  -1  11  12      744.07      720.58     52.68 o 
   0  11  12       90.19       75.22     16.76 o 
   1  11  12       25.28       30.55     18.67 o 
   2  11  12      237.39      208.10     24.18 o 
   3  11  12      530.64      535.80     30.85 o 
   4  11  12        0.82       11.17     23.94 o 
   5  11  12        2.68        6.30     26.08 o 
   6  11  12      143.58      156.14     29.16 o 
   7  11  12       54.01       41.38     27.75 o 
   8  11  12      330.64      336.97     52.33 o 
   9  11  12       81.54       77.33     51.62 o 
  -9  12  12       34.71       43.18     41.32 o 
  -8  12  12       50.65       56.58     42.96 o 
  -7  12  12       19.03       39.49     41.24 o 
  -6  12  12       84.93       77.16     41.87 o 
  -5  12  12       13.12       20.12     41.96 o 
  -4  12  12      258.34      204.77     48.93 o 
  -3  12  12     2122.41     2095.86     78.12 o 
  -2  12  12      776.11      766.00     58.73 o 
  -1  12  12      654.94      689.32     56.91 o 
   0  12  12      172.92      147.70     44.71 o 
   1  12  12      579.14      628.50     28.99 o 
   2  12  12     1921.55     1864.92     74.68 o 
   3  12  12     3990.53     3927.44     63.45 o 
   4  12  12     2098.94     2055.08     50.93 o 
   5  12  12      788.61      762.64     38.68 o 
   6  12  12       65.33       34.19     27.70 o 
   7  12  12      162.15      146.38     31.59 o 
   8  12  12      499.66      462.23     57.13 o 
   9  12  12      822.63      818.61     70.89 o 
  -9  13  12       21.66       50.29     44.44 o 
  -8  13  12      505.54      527.85     57.16 o 
  -7  13  12      532.13      525.62     55.12 o 
  -6  13  12       56.75       25.01     46.01 o 
  -5  13  12        3.28       -8.14     45.13 o 
  -4  13  12      426.36      478.72     56.81 o 
  -3  13  12     1047.68     1063.25     66.14 o 
  -2  13  12      349.02      279.42     54.01 o 
  -1  13  12      287.45      317.12     52.89 o 
   0  13  12       75.78       64.37     43.98 o 
   1  13  12       13.46       14.73     40.44 o 
   2  13  12      282.56      285.53     27.65 o 
   3  13  12      217.04      192.65     27.82 o 
   4  13  12      868.39      847.18     39.71 o 
   5  13  12       31.24       22.55     28.00 o 
   6  13  12       61.58       46.45     29.69 o 
   7  13  12        1.44       12.76     30.71 o 
   8  13  12       47.99      113.49     51.60 o 
  -8  14  12       18.65       -2.73     46.62 o 
  -7  14  12       12.93       -6.31     49.15 o 
  -6  14  12       14.01       31.70     43.68 o 
  -5  14  12        0.84       16.45     41.93 o 
  -4  14  12      214.96      260.73     50.14 o 
  -3  14  12      127.40      112.96     49.39 o 
  -2  14  12      440.76      420.77     57.09 o 
  -1  14  12      258.53      213.40     46.04 o 
   0  14  12      356.34      434.43     57.63 o 
   1  14  12      365.18      312.90     53.65 o 
   2  14  12     1276.11     1272.10     67.73 o 
   3  14  12     1115.83     1027.11     40.94 o 
   4  14  12     1034.91     1118.01     44.34 o 
   5  14  12      347.87      309.78     34.16 o 
   6  14  12      109.57       93.12     31.71 o 
   7  14  12        0.89       26.04     42.95 o 
  -6  15  12      172.10      193.63     52.15 o 
  -5  15  12      166.83      193.53     55.67 o 
  -4  15  12       91.97       39.94     48.01 o 
  -3  15  12       33.60       29.92     52.02 o 
  -2  15  12      177.71      199.00     56.05 o 
  -1  15  12       22.09       48.85     44.59 o 
   0  15  12      126.54      177.96     52.84 o 
   1  15  12      150.26      140.20     49.32 o 
   2  15  12      172.45      164.83     50.08 o 
   3  15  12      188.37      169.90     48.41 o 
   4  15  12      479.80      454.36     58.42 o 
   5  15  12      226.03      176.42     32.66 o 
   6  15  12       46.72       63.24     32.39 o 
   7  15  12        5.66        9.32     41.83 o 
  -4  16  12      216.78      195.69     58.53 o 
  -3  16  12      331.42      398.86     61.47 o 
  -2  16  12      305.63      279.10     60.58 o 
  -1  16  12      339.45      385.67     54.64 o 
   0  16  12       77.90       77.05     51.37 o 
   1  16  12      239.74      267.28     53.19 o 
   2  16  12      174.00       87.21     53.15 o 
   3  16  12      963.60      982.17     72.40 o 
   4  16  12      857.75      810.02     67.09 o 
   5  16  12      526.70      535.77     60.28 o 
   6  16  12       28.84       15.78     46.53 o 
   0  17  12        8.73        0.18     52.02 o 
   1  17  12       32.64       43.88     46.74 o 
   2  17  12      222.44      256.13     60.33 o 
   3  17  12       17.26       23.06     52.89 o 
 -11   1  13      884.06      944.42     55.79 o 
 -10   1  13     1688.64     1607.51     55.02 o 
  -9   1  13     3196.69     3229.13     94.39 o 
  -8   1  13     1556.59     1532.29     33.59 o 
  -7   1  13     1050.53     1101.87     22.03 o 
  -6   1  13       39.94       35.88     12.18 o 
  -5   1  13      392.00      425.72     13.26 o 
  -4   1  13     1452.55     1402.99     19.54 o 
  -3   1  13     1457.93     1499.21     24.97 o 
  -2   1  13     1143.95     1158.49     18.97 o 
  -1   1  13      257.50      259.54     14.83 o 
   0   1  13       25.69       31.41      7.38 o 
   1   1  13      154.51      163.22     10.42 o 
   2   1  13     1169.85     1027.15     54.45 o 
   3   1  13     2754.39     2780.75     46.15 o 
   4   1  13     2431.11     2462.02     47.26 o 
   5   1  13      713.20      680.91     32.36 o 
   6   1  13       51.10       47.99     26.06 o 
   7   1  13     2255.84     2226.65     54.10 o 
   8   1  13     2229.38     2284.33     57.65 o 
   9   1  13      765.93      752.97     31.27 o 
  10   1  13        3.61        7.20     22.72 o 
  11   1  13      250.60      270.07     41.67 o 
 -11   2  13        0.01       14.53     33.11 o 
 -10   2  13       40.44       55.19     42.90 o 
  -9   2  13      239.14      223.83     23.60 o 
  -8   2  13      226.36      215.43     19.67 o 
  -7   2  13        8.06       21.25      9.17 o 
  -6   2  13       60.45       67.65     12.44 o 
  -5   2  13       89.12       87.13      9.86 o 
  -4   2  13      540.57      577.76     15.50 o 
  -3   2  13        1.35        4.56      8.89 o 
  -2   2  13       34.08       30.40      9.15 o 
  -1   2  13      213.52      200.10     10.71 o 
   0   2  13      329.37      349.75     14.61 o 
   1   2  13      468.22      450.54     16.43 o 
   2   2  13      117.77      146.88     11.24 o 
   3   2  13      571.80      520.36     21.66 o 
   4   2  13      188.66      213.18     19.47 o 
   5   2  13      647.46      673.09     30.12 o 
   6   2  13      370.30      366.71     23.91 o 
   7   2  13       16.76       20.78     22.58 o 
   8   2  13       71.19       68.66     23.30 o 
   9   2  13        3.15       17.11     22.74 o 
  10   2  13       30.15       47.46     31.19 o 
  11   2  13       15.11       16.87     33.80 o 
 -11   3  13      990.58      940.54     73.50 o 
 -10   3  13      563.20      572.20     35.15 o 
  -9   3  13     2315.04     2215.07     44.01 o 
  -8   3  13      879.16      772.91     29.89 o 
  -7   3  13     1493.77     1462.24     36.85 o 
  -6   3  13      192.49      209.30     35.68 o 
  -5   3  13     1330.43     1291.17     19.78 o 
  -4   3  13      772.22      765.08     15.38 o 
  -3   3  13      297.19      332.56     13.29 o 
  -2   3  13        4.81        3.02     10.40 o 
  -1   3  13       21.27        8.97      9.03 o 
   0   3  13     1055.42     1118.12     26.27 o 
   1   3  13     3068.46     2987.44     51.31 o 
   2   3  13      668.55      677.82     22.54 o 
   3   3  13     2649.14     2400.75     46.28 o 
   4   3  13      957.48      885.67     19.45 o 
   5   3  13     4772.72     4839.03    107.67 o 
   6   3  13     2678.03     2700.68     62.17 o 
   7   3  13     2438.45     2353.59     60.12 o 
   8   3  13      266.83      273.74     39.66 o 
   9   3  13      641.12      711.79     31.58 o 
  10   3  13      176.93      146.07     36.70 o 
  11   3  13      154.85      143.66     39.20 o 
 -11   4  13      319.51      311.00     58.07 o 
 -10   4  13        5.70        1.80     27.37 o 
  -9   4  13        1.97        9.68     42.28 o 
  -8   4  13      107.57      114.76     22.25 o 
  -7   4  13       13.47       17.41     13.23 o 
  -6   4  13        9.81       25.59     13.89 o 
  -5   4  13       28.77       18.93     20.40 o 
  -4   4  13     1237.53     1029.72     49.36 o 
  -3   4  13      491.65      483.77     19.89 o 
  -2   4  13       74.28       66.02     12.51 o 
  -1   4  13       24.19       36.12      8.89 o 
   0   4  13     2015.58     1964.16     37.28 o 
   1   4  13      267.66      300.12     12.92 o 
   2   4  13     2354.63     2325.38     34.73 o 
   3   4  13      191.25      199.07     18.63 o 
   4   4  13      495.19      521.84     23.16 o 
   5   4  13        3.92       -0.06     18.39 o 
   6   4  13      925.90      822.32     43.36 o 
   7   4  13     2508.38     2323.57     51.66 o 
   8   4  13      153.36      120.67     23.10 o 
   9   4  13      110.11      113.79     24.01 o 
  10   4  13        3.45        0.59     35.30 o 
  11   4  13      143.33      179.09     39.38 o 
 -11   5  13     1519.09     1592.35     54.01 o 
 -10   5  13      213.33      188.46     29.63 o 
  -9   5  13      932.51      937.24     62.90 o 
  -8   5  13     1221.34     1141.98     51.84 o 
  -7   5  13      545.42      601.48     36.14 o 
  -6   5  13        8.59      176.29     95.29 o 
  -5   5  13      510.82      560.30     38.92 o 
  -4   5  13       74.51       61.22     29.46 o 
  -3   5  13        2.16       -0.60     27.02 o 
  -2   5  13       44.88       44.43      8.67 o 
  -1   5  13       22.33       24.02      8.48 o 
   0   5  13     3019.94     2924.83     26.53 o 
   1   5  13     2867.53     2754.49     41.50 o 
   2   5  13     1806.74     1789.52     22.40 o 
   3   5  13     1109.22     1095.15     16.35 o 
   4   5  13     1278.16     1232.36     47.15 o 
   5   5  13     1516.84     1513.43     34.12 o 
   6   5  13     1001.17      948.31     37.61 o 
   7   5  13     1060.93     1077.98     43.50 o 
   8   5  13      203.38      166.21     23.65 o 
   9   5  13      121.31      148.39     24.33 o 
  10   5  13       12.71        9.89     34.38 o 
  11   5  13       70.01       41.47     35.99 o 
 -11   6  13       45.14       43.29     31.19 o 
 -10   6  13       26.41       40.68     29.79 o 
  -9   6  13       90.20      148.03     46.14 o 
  -8   6  13      429.25      500.75     31.48 o 
  -7   6  13       47.23       67.52     23.73 o 
  -6   6  13      181.15      150.63     31.83 o 
  -5   6  13       58.31       52.04     30.34 o 
  -4   6  13       68.30       69.83     30.10 o 
  -3   6  13       22.13        6.55     30.44 o 
  -2   6  13        9.58        8.81     29.10 o 
  -1   6  13      564.55      560.16     18.98 o 
   0   6  13       59.26       55.44     10.73 o 
   1   6  13       32.21       22.96     11.15 o 
   2   6  13      103.33       92.12     11.03 o 
   3   6  13      308.01      297.15     12.40 o 
   4   6  13       14.43       17.25     17.51 o 
   5   6  13       94.46      121.30     26.55 o 
   6   6  13      284.23      262.24     24.17 o 
   7   6  13        0.36       -3.47     21.31 o 
   8   6  13       36.16       57.67     23.21 o 
   9   6  13      148.98      168.51     25.43 o 
  10   6  13        5.66      -13.39     33.14 o 
  11   6  13        1.08       12.37     32.39 o 
 -11   7  13      121.19       95.34     44.59 o 
 -10   7  13       57.59       32.77     29.06 o 
  -9   7  13     1030.52     1186.85     73.51 o 
  -8   7  13     1127.43     1189.61     41.80 o 
  -7   7  13     1443.69     1453.10     45.56 o 
  -6   7  13     1509.91     1360.62     55.51 o 
  -5   7  13     1168.41     1134.71     51.70 o 
  -4   7  13      191.36      208.56     37.58 o 
  -3   7  13       69.29       56.10     33.69 o 
  -2   7  13        1.75       -3.32     34.32 o 
  -1   7  13      276.74      275.93     15.68 o 
   0   7  13     2454.76     2423.09     72.12 o 
   1   7  13     4943.02     4825.29     88.99 o 
   2   7  13     1559.77     1570.34     50.58 o 
   3   7  13      676.27      682.70     75.22 o 
   4   7  13      576.54      557.43     25.52 o 
   5   7  13     2539.23     2547.51     43.37 o 
   6   7  13     1134.15     1026.43     32.67 o 
   7   7  13     1589.91     1578.81     56.12 o 
   8   7  13      190.66      170.66     23.63 o 
   9   7  13      555.44      578.50     41.66 o 
  10   7  13       78.48       93.82     34.80 o 
  11   7  13       89.05       92.46     55.46 o 
 -11   8  13        1.29       45.26     45.82 o 
 -10   8  13        0.00        5.38     45.17 o 
  -9   8  13      100.42      152.55     51.81 o 
  -8   8  13       16.52        9.72     25.20 o 
  -7   8  13      154.98      201.49     38.80 o 
  -6   8  13       18.28       30.78     34.16 o 
  -5   8  13       29.25       28.96     34.69 o 
  -4   8  13      670.50      680.90     47.79 o 
  -3   8  13     1108.69      994.48     53.34 o 
  -2   8  13     2202.53     2077.25     68.45 o 
  -1   8  13        0.63       -0.20     10.95 o 
   0   8  13      409.74      406.09     26.87 o 
   1   8  13       41.10       41.14     17.91 o 
   2   8  13     1115.40     1035.52     32.77 o 
   3   8  13      121.99      153.44     23.33 o 
   4   8  13        0.05       -6.32     22.69 o 
   5   8  13      722.37      671.87     28.79 o 
   6   8  13       14.82       42.67     22.68 o 
   7   8  13        0.07        7.81     22.69 o 
   8   8  13        1.56        2.77     22.76 o 
   9   8  13      155.25      128.04     42.25 o 
  10   8  13       91.16       62.13     36.41 o 
 -10   9  13       66.12       39.52     46.89 o 
  -9   9  13      101.96      111.71     30.41 o 
  -8   9  13      367.79      398.17     42.62 o 
  -7   9  13     2442.47     2473.47     76.44 o 
  -6   9  13     1721.60     1514.32     63.83 o 
  -5   9  13     1471.97     1414.04     63.23 o 
  -4   9  13       70.94       28.85     37.66 o 
  -3   9  13      124.02      136.94     39.95 o 
  -2   9  13       44.08       59.00     37.61 o 
  -1   9  13       56.50       40.64     11.55 o 
   0   9  13      235.75      196.30     18.25 o 
   1   9  13      611.97      596.81     26.74 o 
   2   9  13       77.81       67.84     21.16 o 
   3   9  13      234.32      242.96     25.44 o 
   4   9  13     1187.05     1131.96     39.00 o 
   5   9  13     1391.54     1337.05     42.76 o 
   6   9  13      980.72      989.06     33.91 o 
   7   9  13      757.69      668.51     31.15 o 
   8   9  13      466.86      413.41     29.50 o 
   9   9  13       39.49       38.47     32.64 o 
  10   9  13       78.48       83.73     35.50 o 
  -9  10  13      254.14      245.16     33.88 o 
  -8  10  13        4.53        3.96     36.04 o 
  -7  10  13      261.98      259.39     42.05 o 
  -6  10  13      524.70      530.42     50.93 o 
  -5  10  13      237.93      286.38     46.52 o 
  -4  10  13      333.38      322.86     44.67 o 
  -3  10  13     1006.56      954.76     56.33 o 
  -2  10  13      157.89      151.67     38.87 o 
  -1  10  13      551.39      547.07     49.37 o 
   0  10  13       34.23       34.19     16.62 o 
   1  10  13       19.18        8.44     18.14 o 
   2  10  13        2.92        3.30     20.31 o 
   3  10  13       11.97        4.32     22.74 o 
   4  10  13       25.21       24.62     25.56 o 
   5  10  13       16.84       20.77     25.48 o 
   6  10  13       34.85       36.41     26.88 o 
   7  10  13       86.31       89.05     29.24 o 
   8  10  13      208.04      187.01     27.08 o 
   9  10  13      110.46       76.16     40.36 o 
  10  10  13       33.49       39.02     49.95 o 
  -9  11  13      327.25      249.48     34.83 o 
  -8  11  13      621.02      520.55     51.69 o 
  -7  11  13      456.95      452.20     48.04 o 
  -6  11  13      347.04      322.42     46.17 o 
  -5  11  13     1407.08     1416.81     69.12 o 
  -4  11  13      766.58      761.29     55.00 o 
  -3  11  13       11.52       10.80     40.49 o 
  -2  11  13      196.84      147.93     46.73 o 
  -1  11  13      576.69      580.44     54.52 o 
   0  11  13      700.05      689.91     55.37 o 
   1  11  13      631.03      604.08     56.95 o 
   2  11  13      922.55      907.43     65.64 o 
   3  11  13     2402.83     2507.27     52.40 o 
   4  11  13     1462.19     1430.59     44.54 o 
   5  11  13      939.73      939.68     40.45 o 
   6  11  13      281.08      304.15     31.89 o 
   7  11  13      515.36      592.10     38.11 o 
   8  11  13      158.94      122.04     49.85 o 
   9  11  13      160.12      134.42     49.76 o 
  -9  12  13       13.35       37.07     43.11 o 
  -8  12  13        2.24       -4.12     41.49 o 
  -7  12  13       50.27       85.38     46.27 o 
  -6  12  13        0.72      -23.67     42.63 o 
  -5  12  13       25.52       46.79     43.15 o 
  -4  12  13      844.84      815.72     57.83 o 
  -3  12  13       42.04       17.95     45.78 o 
  -2  12  13      219.81      233.32     45.57 o 
  -1  12  13       20.98       16.14     40.50 o 
   0  12  13      761.61      786.21     59.87 o 
   1  12  13        5.73      -16.10     39.63 o 
   2  12  13      468.33      535.85     30.97 o 
   3  12  13      174.20      180.50     27.64 o 
   4  12  13      300.38      338.92     31.92 o 
   5  12  13        3.47       46.29     28.91 o 
   6  12  13        5.21       14.94     27.80 o 
   7  12  13        2.00        6.59     30.22 o 
   8  12  13       73.11       67.81     45.02 o 
  -8  13  13       84.19       94.23     45.70 o 
  -7  13  13       35.08        9.44     46.55 o 
  -6  13  13       36.22       14.25     42.01 o 
  -5  13  13      264.95      226.40     46.05 o 
  -4  13  13      390.45      408.78     52.49 o 
  -3  13  13        4.06        7.95     48.27 o 
  -2  13  13       66.86       53.81     44.75 o 
  -1  13  13        7.38        3.68     46.70 o 
   0  13  13        2.88      -10.05     43.19 o 
   1  13  13        3.10       -2.81     44.63 o 
   2  13  13      799.73      799.17     58.31 o 
   3  13  13     2009.21     1935.77     50.25 o 
   4  13  13     2680.61     2628.65    148.68 o 
   5  13  13      923.67      944.44     68.03 o 
   6  13  13      298.25      291.22     38.07 o 
   7  13  13      257.41      230.99     34.10 o 
   8  13  13      621.91      638.43     64.53 o 
  -7  14  13      312.21      315.49     50.87 o 
  -6  14  13        1.58      -16.37     50.39 o 
  -5  14  13       14.93       19.99     46.59 o 
  -4  14  13      105.58      137.43     49.60 o 
  -3  14  13       16.57       -8.14     48.70 o 
  -2  14  13       77.63      122.29     50.70 o 
  -1  14  13      328.88      274.97     56.69 o 
   0  14  13      209.05      229.28     49.77 o 
   1  14  13        1.68       -5.16     44.14 o 
   2  14  13       40.33       29.06     48.98 o 
   3  14  13       32.45       34.28     44.45 o 
   4  14  13       21.64       69.85     28.46 o 
   5  14  13       66.78       46.90     30.09 o 
   6  14  13       64.80       78.99     30.65 o 
   7  14  13       16.69       42.50     42.89 o 
  -5  15  13      172.08      180.96     49.52 o 
  -4  15  13      178.55      188.71     56.14 o 
  -3  15  13        5.74       12.32     50.13 o 
  -2  15  13      391.43      363.99     58.28 o 
  -1  15  13       69.09       38.75     50.78 o 
   0  15  13       23.24       28.58     51.05 o 
   1  15  13       29.23       58.55     51.60 o 
   2  15  13      143.53      130.18     48.24 o 
   3  15  13      825.29      835.15     68.83 o 
   4  15  13     1898.52     1935.46     84.21 o 
   5  15  13      874.04      898.96     69.81 o 
   6  15  13      118.43      121.53     33.49 o 
   7  15  13      184.05      235.91     49.13 o 
  -3  16  13       52.60       69.08     48.03 o 
  -2  16  13       63.92       50.65     51.02 o 
  -1  16  13       12.23        8.27     54.22 o 
   0  16  13       84.08      104.68     55.42 o 
   1  16  13        3.70       -6.75     53.14 o 
   2  16  13       15.06       19.15     48.24 o 
   3  16  13      135.23      135.22     50.13 o 
   4  16  13      207.98      236.94     57.65 o 
   5  16  13       17.29       32.70     47.86 o 
 -11   0  14      107.00      102.59     47.13 o 
 -10   0  14     1774.51     1805.35     81.03 o 
  -9   0  14      421.99      358.13     49.19 o 
  -8   0  14     3151.06     3292.92     51.76 o 
  -7   0  14     1258.18     1239.41     34.50 o 
  -6   0  14     1179.79     1317.05     34.71 o 
  -5   0  14      254.26      304.12     22.38 o 
  -4   0  14     2818.31     2860.64     69.98 o 
  -3   0  14     3382.91     3364.06     48.88 o 
  -2   0  14     4339.91     4566.96     52.88 o 
  -1   0  14     4438.27     4597.86     63.94 o 
   0   0  14     2422.68     2447.00     36.96 o 
   1   0  14       74.20      119.04     24.99 o 
   2   0  14      150.11      146.06     27.04 o 
   3   0  14        7.96       -0.54     27.29 o 
   4   0  14     1475.32     1445.76     56.72 o 
   5   0  14     1015.50      993.38     51.62 o 
   6   0  14       72.64       60.67     36.29 o 
   7   0  14        9.29       26.56     37.43 o 
   8   0  14      113.11      108.92     45.74 o 
   9   0  14      476.40      587.27     55.70 o 
  10   0  14      904.28      873.34     43.03 o 
  11   0  14      678.10      797.55     71.86 o 
 -11   1  14      231.58      222.63     36.31 o 
 -10   1  14       20.67       58.52     67.84 o 
  -9   1  14       16.80        7.17     31.14 o 
  -8   1  14       68.83       78.12     17.84 o 
  -7   1  14      117.46      155.20     12.08 o 
  -6   1  14      329.91      317.43     16.10 o 
  -5   1  14       32.47       37.16     13.15 o 
  -4   1  14     3541.07     3460.04     33.81 o 
  -3   1  14      478.19      546.70     14.91 o 
  -2   1  14       25.36       39.89     13.31 o 
  -1   1  14      251.49      276.73     18.15 o 
   0   1  14      313.60      362.82     13.48 o 
   1   1  14       74.16       83.14      9.93 o 
   2   1  14      233.59      206.68      7.84 o 
   3   1  14      592.91      628.27     30.91 o 
   4   1  14       15.56       26.23     21.52 o 
   5   1  14       82.17       70.24     25.82 o 
   6   1  14      304.60      295.43     30.61 o 
   7   1  14      250.42      202.05     29.69 o 
   8   1  14      145.47      173.70     25.83 o 
   9   1  14        0.03       -8.47     23.75 o 
  10   1  14        1.93       29.83     24.48 o 
  11   1  14       16.83       43.85     36.71 o 
 -11   2  14       41.23       38.75     33.71 o 
 -10   2  14       94.73       85.86     34.39 o 
  -9   2  14      607.68      626.63     28.34 o 
  -8   2  14     1612.89     1606.02     33.89 o 
  -7   2  14      972.91     1116.65     27.72 o 
  -6   2  14       48.30       72.22     13.80 o 
  -5   2  14     3519.20     3517.45     36.65 o 
  -4   2  14     4852.31     4890.31     60.33 o 
  -3   2  14     4911.24     4966.87     62.32 o 
  -2   2  14      454.48      465.39     14.63 o 
  -1   2  14     3474.25     3673.76     41.52 o 
   0   2  14       77.71       69.53     14.43 o 
   1   2  14       83.22       84.84     10.21 o 
   2   2  14     1340.83     1330.79     18.28 o 
   3   2  14      569.23      521.29     22.18 o 
   4   2  14      719.28      712.16     25.94 o 
   5   2  14      341.64      327.45     27.93 o 
   6   2  14     2567.94     2629.53     45.48 o 
   7   2  14      916.79      889.88     32.92 o 
   8   2  14     2110.45     2096.45     53.35 o 
   9   2  14      387.24      367.74     28.56 o 
  10   2  14      541.92      629.75     43.83 o 
  11   2  14      393.15      452.95     64.41 o 
 -11   3  14       54.23      116.80     50.59 o 
 -10   3  14       21.68       25.81     47.78 o 
  -9   3  14       87.80       77.33     24.66 o 
  -8   3  14       17.56        4.49     18.00 o 
  -7   3  14       46.43       41.15     13.19 o 
  -6   3  14      481.09      399.89     17.91 o 
  -5   3  14     1803.89     1736.80     28.37 o 
  -4   3  14      892.95      854.62     18.50 o 
  -3   3  14      980.94      938.88     20.26 o 
  -2   3  14      720.26      735.82     21.25 o 
  -1   3  14      388.40      367.71     12.86 o 
   0   3  14      125.18      156.96     18.63 o 
   1   3  14        0.11        4.12     14.61 o 
   2   3  14        8.53        8.52     15.29 o 
   3   3  14       47.41       35.17     16.59 o 
   4   3  14       36.07       48.56     18.26 o 
   5   3  14     1165.11     1084.26     46.91 o 
   6   3  14      555.31      579.44     32.18 o 
   7   3  14       18.15       50.48     30.87 o 
   8   3  14      337.09      354.39     27.82 o 
   9   3  14        1.16        2.77     23.23 o 
  10   3  14        0.34       14.72     33.22 o 
  11   3  14       28.63       25.65     35.33 o 
 -11   4  14      557.47      550.25     66.94 o 
 -10   4  14      730.13      767.48     40.06 o 
  -9   4  14      304.80      303.71     51.33 o 
  -8   4  14     1230.42     1197.14    109.93 o 
  -7   4  14      556.36      584.53     20.97 o 
  -6   4  14     1260.89     1269.85     42.60 o 
  -5   4  14      917.35      917.72     33.33 o 
  -4   4  14      494.48      466.11     27.11 o 
  -3   4  14      105.09      108.87     12.67 o 
  -2   4  14     1079.52     1029.56     23.52 o 
  -1   4  14      650.56      620.04     16.35 o 
   0   4  14      712.92      833.92     36.57 o 
   1   4  14      376.29      319.74     22.74 o 
   2   4  14      253.82      245.84     18.44 o 
   3   4  14     1078.71     1149.52     35.72 o 
   4   4  14      888.94      813.73     27.51 o 
   5   4  14      505.55      495.52     25.77 o 
   6   4  14     2168.75     2141.05     51.97 o 
   7   4  14     1850.30     1665.31     55.89 o 
   8   4  14     2710.83     2578.92     60.07 o 
   9   4  14     1225.24     1182.25     37.46 o 
  10   4  14      426.98      404.60     44.69 o 
  11   4  14      160.19      210.23     39.24 o 
 -11   5  14       75.01       99.52     48.71 o 
 -10   5  14       54.28       76.03     28.73 o 
  -9   5  14       46.05       54.14     40.86 o 
  -8   5  14       21.03       28.85     21.77 o 
  -7   5  14       20.52       18.24     22.14 o 
  -6   5  14      791.22      747.85     32.70 o 
  -5   5  14      122.57       99.49     23.12 o 
  -4   5  14        0.13      -13.16     29.74 o 
  -3   5  14       40.59       37.87      9.21 o 
  -2   5  14      298.53      337.21     20.01 o 
  -1   5  14      711.84      673.87     25.87 o 
   0   5  14       82.49       77.96     16.06 o 
   1   5  14        6.20       16.52      9.87 o 
   2   5  14       81.34       67.80      9.07 o 
   3   5  14      170.09      197.89     19.64 o 
   4   5  14       87.07       69.46     18.76 o 
   5   5  14        3.25        1.67     19.31 o 
   6   5  14      113.02      115.02     28.04 o 
   7   5  14       33.21       49.20     24.64 o 
   8   5  14       17.48       44.75     24.41 o 
   9   5  14       44.37       62.09     23.96 o 
  10   5  14       97.16      125.04     35.28 o 
  11   5  14       87.67       64.51     47.21 o 
 -11   6  14       91.27       67.86     41.50 o 
 -10   6  14      594.64      617.05     40.52 o 
  -9   6  14      410.81      435.19     58.10 o 
  -8   6  14     1394.56     1437.51     57.70 o 
  -7   6  14     2155.37     2041.75     48.93 o 
  -6   6  14     2741.97     2690.39    107.39 o 
  -5   6  14      524.88      533.99     41.92 o 
  -4   6  14      399.44      394.32     40.26 o 
  -3   6  14     2005.07     1821.92     62.11 o 
  -2   6  14      843.87      781.05     45.95 o 
  -1   6  14      574.95      483.28     13.92 o 
   0   6  14      266.80      244.88     17.35 o 
   1   6  14      125.01      105.58     24.90 o 
   2   6  14      168.04      137.57     12.13 o 
   3   6  14       43.70       34.95     18.01 o 
   4   6  14     1204.96     1152.88     31.14 o 
   5   6  14     1087.71     1058.43     32.02 o 
   6   6  14     1776.99     1609.51     56.55 o 
   7   6  14     1019.85      974.83     34.61 o 
   8   6  14     1915.61     1892.67     43.44 o 
   9   6  14     1126.52     1117.66     36.48 o 
  10   6  14      159.53      167.89     36.67 o 
 -11   7  14        1.52       -0.85     38.65 o 
 -10   7  14       34.01       40.83     30.80 o 
  -9   7  14      421.55      466.51     55.00 o 
  -8   7  14      508.67      543.31     34.48 o 
  -7   7  14       50.22       71.56     26.12 o 
  -6   7  14      276.23      300.86     39.88 o 
  -5   7  14       14.97       16.95     34.72 o 
  -4   7  14       57.77       25.83     34.17 o 
  -3   7  14      381.19      405.00     42.52 o 
  -2   7  14        8.77       16.09     34.52 o 
  -1   7  14       10.76       17.06     11.96 o 
   0   7  14      385.72      384.54     20.89 o 
   1   7  14      173.51      157.29     20.92 o 
   2   7  14      575.94      523.47     26.77 o 
   3   7  14        7.17        6.75     21.03 o 
   4   7  14       83.54       53.30     19.96 o 
   5   7  14       84.56       91.57     22.82 o 
   6   7  14       45.88       23.54     26.17 o 
   7   7  14       21.64       41.05     22.83 o 
   8   7  14      549.73      567.97     31.42 o 
   9   7  14      361.61      378.45     40.33 o 
  10   7  14      251.67      305.43     41.04 o 
 -11   8  14       48.12       44.56     44.73 o 
 -10   8  14       28.60       16.91     45.06 o 
  -9   8  14        6.25       -1.52     48.63 o 
  -8   8  14      339.05      327.83     32.56 o 
  -7   8  14     1698.20     1554.24     62.74 o 
  -6   8  14     2350.87     2075.07     69.81 o 
  -5   8  14     2073.62     2017.29     69.05 o 
  -4   8  14     1644.27     1666.42     63.62 o 
  -3   8  14      720.16      839.03     53.56 o 
  -2   8  14       88.10      113.85     37.70 o 
  -1   8  14     1481.21     1591.77     28.29 o 
   0   8  14     1132.32     1057.07     73.83 o 
   1   8  14      122.09      140.41     20.36 o 
   2   8  14       50.35       68.45     21.51 o 
   3   8  14      161.64      163.69     23.81 o 
   4   8  14      163.72      189.69     27.48 o 
   5   8  14      102.56       94.32     20.92 o 
   6   8  14      120.43      132.04     24.69 o 
   7   8  14      116.00      101.43     24.91 o 
   8   8  14     1063.82     1041.90     36.69 o 
   9   8  14      479.11      541.15     41.35 o 
  10   8  14      340.00      389.25     39.98 o 
  -9   9  14        0.92        5.44     48.29 o 
  -8   9  14       20.41       12.86     27.14 o 
  -7   9  14       69.82       71.58     37.46 o 
  -6   9  14        3.00      -12.22     36.81 o 
  -5   9  14       83.76       78.07     39.11 o 
  -4   9  14      223.45      187.78     43.24 o 
  -3   9  14     1203.41     1160.64     57.58 o 
  -2   9  14        7.05       -8.38     36.75 o 
  -1   9  14      174.69      218.37     43.12 o 
   0   9  14     1171.57     1090.36     30.16 o 
   1   9  14      557.28      611.56     27.47 o 
   2   9  14      171.87      181.58     22.94 o 
   3   9  14      162.64      180.48     25.52 o 
   4   9  14     1057.46     1050.32     40.08 o 
   5   9  14       13.86        1.39     25.66 o 
   6   9  14       11.23        7.19     25.93 o 
   7   9  14        0.21       -1.90     23.05 o 
   8   9  14       37.52       53.45     24.82 o 
   9   9  14        3.92        9.28     33.85 o 
  -9  10  14      285.85      223.52     51.76 o 
  -8  10  14      574.18      606.37     49.20 o 
  -7  10  14     1191.55     1171.92     61.78 o 
  -6  10  14     2057.33     1925.92     73.45 o 
  -5  10  14     3072.68     2724.57     83.34 o 
  -4  10  14     3174.16     2884.16     86.89 o 
  -3  10  14     1272.45     1128.54     62.74 o 
  -2  10  14       93.10       76.47     38.24 o 
  -1  10  14      221.18      233.49     47.97 o 
   0  10  14       52.33       21.13     17.17 o 
   1  10  14       22.25        4.94     21.13 o 
   2  10  14        5.64       -5.47     21.57 o 
   3  10  14       52.55       42.23     24.77 o 
   4  10  14        3.71        3.48     25.90 o 
   5  10  14       38.28      101.42     62.97 o 
   6  10  14      293.10      292.65     33.47 o 
   7  10  14      223.93      202.37     31.98 o 
   8  10  14      134.71      106.36     31.25 o 
   9  10  14       46.02       71.11     35.76 o 
  -8  11  14      723.38      833.45     57.32 o 
  -7  11  14      450.41      449.09     51.67 o 
  -6  11  14       34.42       35.24     42.13 o 
  -5  11  14      206.36      257.39     47.08 o 
  -4  11  14      226.32      217.59     47.46 o 
  -3  11  14      480.50      429.28     49.53 o 
  -2  11  14        9.72       -0.30     45.92 o 
  -1  11  14       17.50       16.34     42.17 o 
   0  11  14       21.38       24.61     44.78 o 
   1  11  14      265.63      230.54     23.03 o 
   2  11  14       75.95       78.66     23.71 o 
   3  11  14      175.33      162.84     30.77 o 
   4  11  14       36.09       36.85     27.25 o 
   5  11  14      325.09      339.00     32.74 o 
   6  11  14      314.90      302.21     33.42 o 
   7  11  14        6.11        2.71     29.89 o 
   8  11  14      176.65      142.32     53.14 o 
  -8  12  14     1563.89     1494.16     72.46 o 
  -7  12  14      582.72      557.71     55.87 o 
  -6  12  14      169.69      111.56     46.68 o 
  -5  12  14     1281.10     1302.85     69.29 o 
  -4  12  14     1187.78     1071.05     65.80 o 
  -3  12  14      225.61      200.86     46.20 o 
  -2  12  14        3.30        6.47     47.00 o 
  -1  12  14      561.44      677.45     58.76 o 
   0  12  14       16.71       23.10     43.02 o 
   1  12  14        0.11      -18.03     40.29 o 
   2  12  14      501.14      506.76     30.00 o 
   3  12  14      658.83      616.97     35.02 o 
   4  12  14     2316.67     2311.01     58.16 o 
   5  12  14     1489.29     1442.57     47.68 o 
   6  12  14      410.41      467.54     37.44 o 
   7  12  14       21.51       -6.56     30.49 o 
   8  12  14      138.90      148.67     51.76 o 
  -8  13  14       86.82       42.64     45.41 o 
  -7  13  14      544.73      609.01     62.58 o 
  -6  13  14       25.30       13.33     44.11 o 
  -5  13  14       58.03       74.96     49.45 o 
  -4  13  14       66.86       81.77     48.53 o 
  -3  13  14      219.59      282.79     49.57 o 
  -2  13  14        1.82       14.99     43.17 o 
  -1  13  14      144.88      175.12     46.09 o 
   0  13  14       70.96       15.73     48.80 o 
   1  13  14      108.23       92.25     50.55 o 
   2  13  14      266.28      315.53     52.72 o 
   3  13  14      237.37      210.73     52.80 o 
   4  13  14      346.68      354.76     33.69 o 
   5  13  14      149.13      148.90     31.62 o 
   6  13  14      149.40      169.03     32.54 o 
   7  13  14        0.18        2.25     31.48 o 
  -7  14  14      368.76      317.83     54.94 o 
  -6  14  14      238.09      219.81     54.09 o 
  -5  14  14      184.11      168.66     51.32 o 
  -4  14  14      753.23      846.09     68.71 o 
  -3  14  14      230.67      207.03     50.34 o 
  -2  14  14       27.38       40.14     43.61 o 
  -1  14  14        6.85       17.91     50.83 o 
   0  14  14       20.32        5.43     44.76 o 
   1  14  14       40.25       36.08     43.04 o 
   2  14  14        1.71        3.90     46.50 o 
   3  14  14        2.71       -1.08     44.18 o 
   4  14  14      142.03      124.98     47.03 o 
   5  14  14      516.38      493.70     42.34 o 
   6  14  14      295.44      249.42     35.51 o 
   7  14  14      230.98      236.21     47.74 o 
  -4  15  14       42.74       63.14     50.43 o 
  -3  15  14       17.98       10.54     48.12 o 
  -2  15  14       21.23       37.61     46.32 o 
  -1  15  14      222.40      234.03     58.20 o 
   0  15  14       51.93       37.59     48.92 o 
   1  15  14      186.82      211.89     53.98 o 
   2  15  14       83.17       52.62     53.20 o 
   3  15  14      176.26      162.18     55.82 o 
   4  15  14      108.92      100.20     54.72 o 
   5  15  14       39.39       18.90     48.25 o 
   6  15  14       16.47       26.19     47.50 o 
  -1  16  14      464.44      437.54     66.18 o 
   0  16  14      242.58      140.85     57.41 o 
   1  16  14       10.76       51.77     55.39 o 
   2  16  14        0.10      -12.71     48.74 o 
   3  16  14       53.29       46.60     50.43 o 
 -11   1  15       26.85       34.32     35.49 o 
 -10   1  15       22.60       17.44     31.91 o 
  -9   1  15       21.86       25.01     31.78 o 
  -8   1  15      278.39      602.99    221.35 o 
  -7   1  15      633.57     1005.52     30.09 o 
  -6   1  15      698.28      676.44     22.52 o 
  -5   1  15      106.96      128.97     14.79 o 
  -4   1  15     3749.12     3816.57     38.55 o 
  -3   1  15     6112.49     6330.74     47.34 o 
  -2   1  15    12854.82    13098.36    125.65 o 
  -1   1  15     7073.20     7367.46     85.46 o 
   0   1  15     2659.50     2841.22     36.79 o 
   1   1  15       77.13       76.27     10.73 o 
   2   1  15      457.84      385.93     24.25 o 
   3   1  15      630.74      606.13     28.82 o 
   4   1  15      461.05      434.63     40.75 o 
   5   1  15      119.39       99.74     26.02 o 
   6   1  15      149.89      153.63     35.18 o 
   7   1  15      387.07      375.71     33.70 o 
   8   1  15      159.55      144.96     26.30 o 
   9   1  15      211.92      218.79     27.90 o 
  10   1  15      506.19      527.46     33.40 o 
  11   1  15      375.14      351.43     40.43 o 
 -11   2  15      180.06      184.70     53.73 o 
 -10   2  15       11.41       13.96     33.87 o 
  -9   2  15      102.34       93.75     29.20 o 
  -8   2  15      242.37      316.60     22.11 o 
  -7   2  15       27.94       39.95     14.12 o 
  -6   2  15      190.22      195.52     16.15 o 
  -5   2  15      230.44      231.28     16.11 o 
  -4   2  15      633.78      702.05     56.42 o 
  -3   2  15        4.48       51.91     19.78 o 
  -2   2  15       35.27        8.91     14.89 o 
  -1   2  15     1122.29     1077.51     30.45 o 
   0   2  15      537.41      593.62     20.89 o 
   1   2  15      394.28      384.64     13.71 o 
   2   2  15      568.28      644.60     15.26 o 
   3   2  15      822.14      820.89     26.99 o 
   4   2  15        9.17       14.01     17.96 o 
   5   2  15        0.39       -3.92     19.63 o 
   6   2  15      434.30      414.29     26.77 o 
   7   2  15      457.47      479.78     28.92 o 
   8   2  15       48.79       59.24     23.58 o 
   9   2  15        0.05       -0.05     24.19 o 
  10   2  15        5.21       18.21     35.55 o 
  11   2  15       16.45       24.74     37.77 o 
 -11   3  15       60.40       91.63     46.79 o 
 -10   3  15       18.09       -4.97     47.41 o 
  -9   3  15       14.07      -11.63     40.52 o 
  -8   3  15        8.50       56.59     22.49 o 
  -7   3  15      292.67      303.37     17.30 o 
  -6   3  15      780.87      818.37     25.62 o 
  -5   3  15      598.04      603.52     23.00 o 
  -4   3  15      728.22      752.69     30.98 o 
  -3   3  15      600.18      655.20     22.96 o 
  -2   3  15     3791.26     3616.31     52.74 o 
  -1   3  15     1219.40     1254.36     40.29 o 
   0   3  15     2778.78     2757.86     42.29 o 
   1   3  15      765.09      806.69     18.24 o 
   2   3  15     1272.16     1207.33     37.86 o 
   3   3  15      100.40       90.70      8.45 o 
   4   3  15      442.37      450.81     24.13 o 
   5   3  15       24.11       22.43     20.09 o 
   6   3  15      133.63      108.11     22.97 o 
   7   3  15       84.48       73.66     23.93 o 
   8   3  15       12.16        9.90     24.45 o 
   9   3  15      411.28      433.74     30.78 o 
  10   3  15      541.56      572.67     44.01 o 
 -10   4  15      113.44      135.47     54.52 o 
  -9   4  15       66.99       94.95     43.84 o 
  -8   4  15       56.77       65.65     23.47 o 
  -7   4  15        3.25        4.93     22.65 o 
  -6   4  15       28.84       36.56     16.00 o 
  -5   4  15       59.48       53.06     22.72 o 
  -4   4  15        0.74       -9.52     20.32 o 
  -3   4  15      812.18      762.47     30.79 o 
  -2   4  15      350.78      330.18     17.46 o 
  -1   4  15      187.35      184.96     15.01 o 
   0   4  15      760.86      729.52     39.90 o 
   1   4  15      797.69      873.99     36.00 o 
   2   4  15      641.31      672.11     30.08 o 
   3   4  15      380.75      374.18     22.56 o 
   4   4  15       96.72      105.98     19.58 o 
   5   4  15      224.05      202.56     22.57 o 
   6   4  15       10.88        9.27     21.53 o 
   7   4  15      190.99      160.07     30.07 o 
   8   4  15      196.08      199.50     26.67 o 
   9   4  15      342.40      348.57     29.80 o 
  10   4  15       63.35       75.83     36.41 o 
 -10   5  15      205.21      169.99     31.22 o 
  -9   5  15       67.36       69.08     42.13 o 
  -8   5  15      330.02      319.57     28.48 o 
  -7   5  15      726.20      720.02     34.88 o 
  -6   5  15      742.54      781.10     55.65 o 
  -5   5  15      427.86      402.68     28.61 o 
  -4   5  15     2929.04     2801.37     52.32 o 
  -3   5  15     1950.98     1892.69     62.95 o 
  -2   5  15     1390.28     1313.62     54.85 o 
  -1   5  15      133.79      164.48     11.63 o 
   0   5  15     3214.88     3088.84     45.18 o 
   1   5  15     1950.50     1773.11     50.23 o 
   2   5  15      640.08      599.53     28.31 o 
   3   5  15      141.59      130.01     23.71 o 
   4   5  15      166.56      161.25     21.42 o 
   5   5  15        0.67        2.02     20.77 o 
   6   5  15       95.85       77.61     22.29 o 
   7   5  15     1086.41      980.18     48.84 o 
   8   5  15     1108.87     1083.16     36.88 o 
   9   5  15      605.08      594.24     32.34 o 
  10   5  15      152.55      163.25     37.45 o 
 -10   6  15       41.97       48.30     31.39 o 
  -9   6  15      108.34      113.83     51.01 o 
  -8   6  15       33.41       50.12     25.65 o 
  -7   6  15       72.25       85.30     26.59 o 
  -6   6  15        1.68       11.92     24.45 o 
  -5   6  15      410.85      432.25     30.26 o 
  -4   6  15       67.16       71.98     36.07 o 
  -3   6  15      422.57      361.60     42.48 o 
  -2   6  15       22.21        3.23     33.75 o 
  -1   6  15      125.18      145.04     15.57 o 
   0   6  15       72.63       60.02     16.50 o 
   1   6  15      453.62      474.36     25.09 o 
   2   6  15       88.12       83.70     20.13 o 
   3   6  15      121.25      109.75     19.43 o 
   4   6  15       13.56        7.14     19.47 o 
   5   6  15        4.23        6.55     20.59 o 
   6   6  15       62.73       34.23     28.25 o 
   7   6  15        3.62        8.34     24.10 o 
   8   6  15       68.29      105.48     24.48 o 
   9   6  15      211.12      242.86     28.49 o 
  10   6  15       69.21       75.75     36.77 o 
 -11   7  15       48.39       72.38     42.30 o 
 -10   7  15      764.63      783.03     71.73 o 
  -9   7  15      409.85      399.20     53.79 o 
  -8   7  15      109.62      128.06     27.33 o 
  -7   7  15      292.10      262.32     37.79 o 
  -6   7  15     1435.24     1423.77     61.78 o 
  -5   7  15      782.62      816.18     50.74 o 
  -4   7  15     2677.66     2493.44     73.83 o 
  -3   7  15     1234.40     1119.20     57.41 o 
  -2   7  15       15.51        8.25     36.66 o 
  -1   7  15      171.27      193.95     15.63 o 
   0   7  15     2765.95     2776.93     43.14 o 
   1   7  15     1323.91     1304.00     47.21 o 
   2   7  15       57.73       64.13     22.68 o 
   3   7  15      571.94      669.94     69.70 o 
   4   7  15     1213.53     1146.54     33.44 o 
   5   7  15      459.85      445.95     27.26 o 
   6   7  15       86.07       80.74     23.31 o 
   7   7  15       33.18       24.08     22.96 o 
   8   7  15      714.38      724.78     53.53 o 
   9   7  15      845.07      841.85     87.85 o 
  10   7  15      229.71      292.73     45.86 o 
  -9   8  15        0.44       -7.05     45.60 o 
  -8   8  15       42.44       39.29     28.07 o 
  -7   8  15      194.53      193.50     30.78 o 
  -6   8  15      175.63      172.18     40.02 o 
  -5   8  15       70.60       84.89     38.96 o 
  -4   8  15        6.68        5.66     36.19 o 
  -3   8  15      313.34      267.51     43.86 o 
  -2   8  15       36.32       15.58     37.88 o 
  -1   8  15     1083.93     1042.54     24.43 o 
   0   8  15      386.19      356.24     22.07 o 
   1   8  15      298.55      297.16     23.48 o 
   2   8  15       88.52       97.13     21.98 o 
   3   8  15       90.07      123.33     31.47 o 
   4   8  15      144.24      120.47     26.36 o 
   5   8  15      254.36      304.04     29.27 o 
   6   8  15        0.44        9.43     23.09 o 
   7   8  15      146.65      169.26     30.09 o 
   8   8  15      163.78      134.60     26.46 o 
   9   8  15      232.56      298.43     65.52 o 
  -9   9  15       16.58       13.73     46.25 o 
  -8   9  15       12.44       -4.58     28.76 o 
  -7   9  15      379.13      334.54     46.49 o 
  -6   9  15     1119.54     1031.61     58.13 o 
  -5   9  15     1591.25     1486.37     66.21 o 
  -4   9  15     2268.38     2220.57     75.81 o 
  -3   9  15      670.74      638.15     49.99 o 
  -2   9  15      602.00      554.64     49.63 o 
  -1   9  15      930.45      910.69     56.92 o 
   0   9  15     5688.61     5619.54    177.82 o 
   1   9  15     2315.05     2287.95     45.28 o 
   2   9  15     1225.88     1279.29    109.75 o 
   3   9  15       20.65       34.19     35.38 o 
   4   9  15      103.95      114.06     26.80 o 
   5   9  15      301.73      334.18     32.57 o 
   6   9  15       18.48       26.06     30.14 o 
   7   9  15       32.22       40.70     24.36 o 
   8   9  15      109.68      119.97     26.39 o 
   9   9  15       41.97       33.32     32.03 o 
  -8  10  15       76.80       63.25     30.63 o 
  -7  10  15      483.87      513.85     51.04 o 
  -6  10  15        3.49       12.48     41.18 o 
  -5  10  15      105.01       89.67     40.41 o 
  -4  10  15      111.76      142.07     47.96 o 
  -3  10  15       53.60       38.62     44.39 o 
  -2  10  15       68.76       42.05     40.88 o 
  -1  10  15      808.61      649.04     55.60 o 
   0  10  15        2.36       20.77     42.98 o 
   1  10  15       25.65       28.77     20.84 o 
   2  10  15      108.84      118.58     24.44 o 
   3  10  15      440.89      450.89     31.84 o 
   4  10  15      138.51      145.35     29.19 o 
   5  10  15       67.55       52.38     27.73 o 
   6  10  15        0.74       14.95     29.07 o 
   7  10  15        1.54        2.62     29.44 o 
   8  10  15       94.66       37.87     31.23 o 
   9  10  15        7.75       27.06     47.05 o 
  -8  11  15      382.19      367.98     50.21 o 
  -7  11  15      329.08      263.61     49.11 o 
  -6  11  15      335.03      314.99     50.42 o 
  -5  11  15      364.28      297.37     48.56 o 
  -4  11  15      451.87      458.04     54.77 o 
  -3  11  15      626.58      612.51     57.04 o 
  -2  11  15      872.33      853.48     63.03 o 
  -1  11  15      248.46      250.88     47.80 o 
   0  11  15       76.92       95.97     48.76 o 
   1  11  15      674.61      603.38     56.82 o 
   2  11  15     1314.70     1285.08     40.01 o 
   3  11  15     1065.71      970.92     38.92 o 
   4  11  15      375.87      330.26     33.51 o 
   5  11  15       17.27       30.44     28.25 o 
   6  11  15       31.98       32.97     34.16 o 
   7  11  15        0.77       -2.64     29.46 o 
   8  11  15       34.48       37.63     50.78 o 
  -8  12  15      410.92      440.24     54.13 o 
  -7  12  15      234.05      227.52     49.50 o 
  -6  12  15        2.23       38.04     42.81 o 
  -5  12  15      128.54      130.27     49.78 o 
  -4  12  15      189.91      165.00     52.23 o 
  -3  12  15        6.04       -6.23     41.41 o 
  -2  12  15       41.27       39.86     48.15 o 
  -1  12  15       13.02       18.78     47.00 o 
   0  12  15      169.76      138.35     44.49 o 
   1  12  15      192.43      153.07     46.33 o 
   2  12  15       48.96       33.43     43.00 o 
   3  12  15      248.76      259.56     28.95 o 
   4  12  15      128.66      109.74     29.86 o 
   5  12  15      297.03      356.78     35.38 o 
   6  12  15       14.71       18.25     30.52 o 
   7  12  15       77.58       52.48     30.30 o 
   8  12  15       23.92       50.78     49.47 o 
  -7  13  15        1.78       11.22     47.49 o 
  -6  13  15       64.75       36.26     49.35 o 
  -5  13  15       12.01       23.30     47.68 o 
  -4  13  15       53.05       38.50     48.30 o 
  -3  13  15      357.08      317.23     51.52 o 
  -2  13  15     1297.48     1361.39     72.39 o 
  -1  13  15      933.05      833.45     62.35 o 
   0  13  15      195.24      170.78     55.92 o 
   1  13  15      129.47      163.95     52.77 o 
   2  13  15      448.75      472.28     58.71 o 
   3  13  15      809.01      711.62     62.59 o 
   4  13  15      274.51      323.14     55.27 o 
   5  13  15       71.22       50.31     30.34 o 
   6  13  15      103.67       85.33     32.36 o 
   7  13  15        0.64       -3.66     32.20 o 
  -6  14  15        1.85       11.28     46.02 o 
  -5  14  15       78.77       59.09     47.14 o 
  -4  14  15      244.21      249.38     57.44 o 
  -3  14  15       81.71       60.37     47.20 o 
  -2  14  15      126.61      196.15     50.49 o 
  -1  14  15      309.21      361.81     57.64 o 
   0  14  15      102.03      117.15     48.27 o 
   1  14  15      260.32      284.89     54.91 o 
   2  14  15      297.11      259.87     54.69 o 
   3  14  15      154.92      130.16     47.41 o 
   4  14  15      440.87      365.93     56.35 o 
   5  14  15     1031.02     1078.41     72.86 o 
   6  14  15      233.04      220.95     53.74 o 
  -3  15  15      724.54      659.92     63.23 o 
  -2  15  15      247.98      232.40     54.15 o 
  -1  15  15      241.54      208.30     59.62 o 
   0  15  15      348.66      362.95     58.66 o 
   1  15  15      153.78      149.54     53.21 o 
   2  15  15      125.17      118.88     55.94 o 
   3  15  15      109.89       63.69     52.22 o 
   4  15  15        0.84       28.77     53.45 o 
   5  15  15        0.62      -13.16     48.05 o 
 -10   0  16      786.32      866.13     71.46 o 
  -9   0  16     1409.62     1471.39     75.98 o 
  -8   0  16     1689.30     1861.62     76.81 o 
  -7   0  16      357.89      725.52    432.35 o 
  -6   0  16      284.22      273.95     57.59 o 
  -5   0  16       53.29      107.89     21.10 o 
  -4   0  16       23.99       16.86     20.25 o 
  -3   0  16     7103.98     7044.55    161.77 o 
  -2   0  16     3794.08     4122.58     55.06 o 
  -1   0  16     5496.15     5603.05     91.39 o 
   0   0  16     1147.20     1238.59     26.67 o 
   1   0  16     3305.41     3418.47     71.25 o 
   2   0  16      548.40      553.67     39.43 o 
   3   0  16     1517.28     1560.70     57.49 o 
   4   0  16     1903.48     1862.30     65.22 o 
   5   0  16     1600.60     1620.77     66.10 o 
   6   0  16      251.12      190.04     46.93 o 
   7   0  16       31.20       -5.40     42.16 o 
   8   0  16       75.32       45.54     48.78 o 
   9   0  16        7.11        4.27     41.81 o 
  10   0  16        0.26       -3.65     29.69 o 
 -10   1  16       62.31       55.03     36.76 o 
  -9   1  16       19.96       37.61     38.75 o 
  -8   1  16      191.81      206.22     32.36 o 
  -7   1  16       63.68       66.91     14.92 o 
  -6   1  16        7.87        5.88     13.82 o 
  -5   1  16      185.59      191.10     16.28 o 
  -4   1  16      764.37      755.52     21.65 o 
  -3   1  16      340.01      348.51     18.21 o 
  -2   1  16     1161.89     1221.66     27.17 o 
  -1   1  16       40.61       74.57     13.94 o 
   0   1  16       14.87       40.30     12.40 o 
   1   1  16       48.70       52.39     10.18 o 
   2   1  16      248.11      244.65     23.20 o 
   3   1  16      918.63      889.58     33.58 o 
   4   1  16        3.44        3.81     23.62 o 
   5   1  16       45.52       53.88     27.85 o 
   6   1  16       75.58       69.00     30.52 o 
   7   1  16      866.55      774.78     33.47 o 
   8   1  16      924.20      859.43     35.59 o 
   9   1  16      375.79      350.89     30.83 o 
  10   1  16       23.85       14.93     27.11 o 
 -10   2  16      407.58      397.45     40.44 o 
  -9   2  16       22.03       26.87     30.27 o 
  -8   2  16        5.38       59.58     37.35 o 
  -7   2  16       11.30       23.61     21.75 o 
  -6   2  16        0.27       11.76     14.43 o 
  -5   2  16       72.08       72.86     14.67 o 
  -4   2  16      295.03      318.78     17.76 o 
  -3   2  16     1768.54     1855.20     40.45 o 
  -2   2  16     4651.32     4700.34     70.79 o 
  -1   2  16     1825.46     1884.83    105.32 o 
   0   2  16      665.43      676.94     25.32 o 
   1   2  16      430.08      464.35     15.20 o 
   2   2  16     1455.90     1419.85     38.69 o 
   3   2  16      526.77      599.07     25.83 o 
   4   2  16     1639.20     1638.08     54.03 o 
   5   2  16     1492.32     1494.25     37.15 o 
   6   2  16     1153.12     1109.40     34.72 o 
   7   2  16      101.98      103.87     24.22 o 
   8   2  16      189.50      225.73     27.16 o 
   9   2  16        4.64        5.62     25.12 o 
  10   2  16        8.28       -9.77     34.62 o 
 -10   3  16       71.59       79.22     53.53 o 
  -9   3  16      159.08      171.54     45.25 o 
  -8   3  16        2.63        7.79     21.99 o 
  -7   3  16       38.00       41.49     15.93 o 
  -6   3  16       96.34       80.31     17.29 o 
  -5   3  16       47.85       53.94     16.92 o 
  -4   3  16        1.51        8.34     20.97 o 
  -3   3  16      132.43      103.30     21.46 o 
  -2   3  16      153.16      130.50     22.25 o 
  -1   3  16      134.55      150.07     20.45 o 
   0   3  16      158.32      145.91     14.70 o 
   1   3  16       10.70       11.18     11.57 o 
   2   3  16      664.05      653.66     16.25 o 
   3   3  16      149.94      122.40     19.80 o 
   4   3  16       46.56       39.86     19.78 o 
   5   3  16       14.17       -0.53     20.39 o 
   6   3  16        1.15       -6.64     22.80 o 
   7   3  16      303.65      275.93     27.33 o 
   8   3  16      368.17      398.02     37.02 o 
   9   3  16      118.31      104.10     26.72 o 
  10   3  16       19.91       16.52     32.43 o 
 -10   4  16     1339.70     1377.81     82.61 o 
  -9   4  16       91.12       73.39     44.72 o 
  -8   4  16      297.76      304.08     27.89 o 
  -7   4  16       29.20       45.66     22.89 o 
  -6   4  16       25.85       16.62     16.97 o 
  -5   4  16      345.89      315.21     27.38 o 
  -4   4  16      269.03      253.15     25.83 o 
  -3   4  16       37.14       43.03     21.86 o 
  -2   4  16       17.17       16.17     18.98 o 
  -1   4  16      877.44      850.84     21.77 o 
   0   4  16     1388.72     1411.24     34.59 o 
   1   4  16     2674.48     2633.02     46.51 o 
   2   4  16      342.03      390.30     22.88 o 
   3   4  16      130.84      119.47     19.81 o 
   4   4  16     1087.18     1102.99     32.72 o 
   5   4  16     1123.11     1077.16     37.44 o 
   6   4  16      284.98      263.28     25.21 o 
   7   4  16      237.71      236.46     26.36 o 
   8   4  16      196.97      196.46     27.00 o 
   9   4  16       56.68       62.83     26.13 o 
  10   4  16       59.28       54.03     34.41 o 
 -10   5  16      181.93      172.24     50.43 o 
  -9   5  16       11.62       -0.94     46.45 o 
  -8   5  16        0.16      -14.46     25.12 o 
  -7   5  16       23.32       21.16     23.37 o 
  -6   5  16      269.25      254.60     22.26 o 
  -5   5  16      435.23      394.93     29.70 o 
  -4   5  16       11.57        3.27     22.76 o 
  -3   5  16      414.41      328.71     43.11 o 
  -2   5  16       46.15       50.48     36.90 o 
  -1   5  16      157.44      139.49     16.52 o 
   0   5  16       12.88       30.65     16.76 o 
   1   5  16        8.98       18.67     20.05 o 
   2   5  16      295.49      308.82     25.61 o 
   3   5  16      139.29      137.84     20.73 o 
   4   5  16      456.57      434.03     25.71 o 
   5   5  16      218.61      169.66     23.38 o 
   6   5  16       15.99       17.71     22.95 o 
   7   5  16       61.10       68.00     24.78 o 
   8   5  16        5.84        8.76     24.99 o 
   9   5  16        9.21       24.18     25.93 o 
  10   5  16       30.11       40.44     35.94 o 
 -10   6  16       13.54       -2.87     54.09 o 
  -9   6  16      253.62      279.94     52.96 o 
  -8   6  16      746.78      843.24     38.60 o 
  -7   6  16      531.68      562.27     48.91 o 
  -6   6  16       49.43       61.19     25.55 o 
  -5   6  16       20.79       34.69     24.51 o 
  -4   6  16      534.77      482.89     47.06 o 
  -3   6  16     1260.25     1102.58     55.22 o 
  -2   6  16      232.69      212.71     41.08 o 
  -1   6  16      688.85      733.73     23.40 o 
   0   6  16      694.24      682.93     67.51 o 
   1   6  16     1009.78      975.51     31.80 o 
   2   6  16     1160.35     1177.64     51.49 o 
   3   6  16     3098.72     3119.96    140.70 o 
   4   6  16     2952.89     2818.59     55.68 o 
   5   6  16      586.71      550.88     32.26 o 
   6   6  16      281.61      281.08     27.16 o 
   7   6  16       98.93       66.30     24.97 o 
   8   6  16      154.01      131.11     27.26 o 
   9   6  16       61.11       70.05     26.59 o 
  -9   7  16      287.28      317.84     59.83 o 
  -8   7  16        6.04       14.86     26.36 o 
  -7   7  16       91.68       92.40     28.87 o 
  -6   7  16      265.19      283.65     37.55 o 
  -5   7  16       69.81       72.98     35.74 o 
  -4   7  16      409.08      346.62     43.67 o 
  -3   7  16      190.15      107.64     39.51 o 
  -2   7  16       19.24       12.62     37.67 o 
  -1   7  16       61.89       51.13     14.75 o 
   0   7  16      258.07      292.48     24.24 o 
   1   7  16       22.88       23.14     18.72 o 
   2   7  16      384.54      341.58     27.03 o 
   3   7  16        6.22       25.52     23.88 o 
   4   7  16        8.13        0.86     24.79 o 
   5   7  16      135.03      115.44     23.61 o 
   6   7  16      483.21      428.73     28.32 o 
   7   7  16       63.90       38.83     23.82 o 
   8   7  16      107.49       80.96     26.14 o 
   9   7  16      216.75      287.43     58.00 o 
  -9   8  16        3.30      -27.37     51.14 o 
  -8   8  16       57.57       68.99     28.35 o 
  -7   8  16       22.27       24.11     27.90 o 
  -6   8  16        5.74       -4.65     37.57 o 
  -5   8  16       57.04       25.07     39.68 o 
  -4   8  16      163.97      174.41     43.26 o 
  -3   8  16      161.39      167.84     43.55 o 
  -2   8  16       46.25       77.66     41.78 o 
  -1   8  16     1275.54     1159.52     60.23 o 
   0   8  16     4509.40     4551.65     83.21 o 
   1   8  16     5017.63     4801.46    134.88 o 
   2   8  16     4315.14     4323.16     99.31 o 
   3   8  16     1641.25     1666.06     60.00 o 
   4   8  16      140.48      141.24     27.88 o 
   5   8  16       58.84       48.68     27.75 o 
   6   8  16      540.96      558.77     31.07 o 
   7   8  16       91.98       54.79     25.08 o 
   8   8  16        0.27        2.72     25.43 o 
   9   8  16       18.57       18.64     34.48 o 
  -8   9  16       21.03       20.31     28.44 o 
  -7   9  16       35.26        5.23     27.97 o 
  -6   9  16      202.42      176.54     43.54 o 
  -5   9  16       51.92       73.02     42.78 o 
  -4   9  16       45.50       46.93     39.63 o 
  -3   9  16      104.84       85.66     39.40 o 
  -2   9  16       80.24       69.19     41.07 o 
  -1   9  16      139.05      153.46     40.50 o 
   0   9  16      229.21      194.08     42.55 o 
   1   9  16      944.87      897.61     33.38 o 
   2   9  16        7.27       26.47     21.83 o 
   3   9  16      873.64      764.58     35.17 o 
   4   9  16     1557.88     1458.80     45.97 o 
   5   9  16       41.47        9.44     26.65 o 
   6   9  16      141.12      138.37     30.93 o 
   7   9  16       56.18       31.91     25.80 o 
   8   9  16       67.16       59.55     26.24 o 
   9   9  16        0.88      -13.34     48.78 o 
  -8  10  16      479.37      520.68     46.86 o 
  -7  10  16       70.15       53.46     41.55 o 
  -6  10  16      125.49      153.34     47.79 o 
  -5  10  16        5.30        6.03     41.94 o 
  -4  10  16        1.26      -30.98     44.80 o 
  -3  10  16      924.92      840.64     61.46 o 
  -2  10  16     1097.56      910.21     58.75 o 
  -1  10  16     1010.23      947.02     61.66 o 
   0  10  16     2149.91     1968.27     75.48 o 
   1  10  16     3628.55     3690.05    100.41 o 
   2  10  16     1894.16     1764.32     45.48 o 
   3  10  16      616.54      657.91     34.39 o 
   4  10  16      737.78      761.18     58.08 o 
   5  10  16      344.31      365.78     33.96 o 
   6  10  16        2.08        6.20     28.57 o 
   7  10  16        4.66       10.79     30.72 o 
   8  10  16       53.23       42.38     32.18 o 
  -8  11  16      277.95      199.46     45.59 o 
  -7  11  16      109.20       87.79     45.05 o 
  -6  11  16       14.99        9.84     44.14 o 
  -5  11  16        2.27       -3.68     43.94 o 
  -4  11  16       13.72       16.55     46.57 o 
  -3  11  16       40.74       26.87     46.33 o 
  -2  11  16       13.09        8.64     46.51 o 
  -1  11  16      614.15      595.48     58.31 o 
   0  11  16      742.31      734.14     63.18 o 
   1  11  16       84.39       71.23     48.64 o 
   2  11  16      218.51      243.23     52.07 o 
   3  11  16        8.35       12.78     23.93 o 
   4  11  16      378.18      394.56     33.30 o 
   5  11  16      424.10      448.13     34.92 o 
   6  11  16      128.78       88.87     30.63 o 
   7  11  16       58.22       46.30     30.52 o 
   8  11  16       10.97       32.31     43.09 o 
  -8  12  16      313.55      310.82     48.91 o 
  -7  12  16      287.99      292.38     53.85 o 
  -6  12  16      186.90      212.47     48.94 o 
  -5  12  16      262.10      306.05     55.73 o 
  -4  12  16       10.14       -1.26     47.36 o 
  -3  12  16       23.46       20.50     42.46 o 
  -2  12  16     1148.63     1189.22     71.42 o 
  -1  12  16      764.30      755.49     63.36 o 
   0  12  16      194.37      243.54     52.59 o 
   1  12  16      461.77      390.24     53.47 o 
   2  12  16      782.47      732.58     63.10 o 
   3  12  16      318.58      275.51     52.93 o 
   4  12  16      523.60      654.95     73.77 o 
   5  12  16      141.20      153.45     38.66 o 
   6  12  16        7.88       18.40     30.48 o 
   7  12  16        5.94       -5.66     30.76 o 
  -6  13  16      329.61      305.32     57.48 o 
  -5  13  16       72.74       50.74     51.62 o 
  -4  13  16        1.97      -14.46     51.09 o 
  -3  13  16       14.38       28.10     44.83 o 
  -2  13  16       13.08        2.33     44.13 o 
  -1  13  16        7.63        2.48     43.30 o 
   0  13  16        3.86       -9.61     49.62 o 
   1  13  16       75.98       89.22     53.31 o 
   2  13  16        2.35       17.64     49.34 o 
   3  13  16       36.14       27.47     49.12 o 
   4  13  16      143.27      153.09     54.14 o 
   5  13  16      335.25      319.35     55.07 o 
   6  13  16      264.03      227.58     36.02 o 
   7  13  16        1.95       11.82     31.68 o 
  -4  14  16       27.67       18.17     53.47 o 
  -3  14  16      548.86      535.25     58.59 o 
  -2  14  16       80.51       70.95     47.93 o 
  -1  14  16       25.80       36.39     51.73 o 
   0  14  16        7.16       23.66     46.41 o 
   1  14  16      434.33      419.60     55.55 o 
   2  14  16      415.74      388.95     60.12 o 
   3  14  16      390.89      389.79     56.22 o 
   4  14  16      378.79      367.02     56.25 o 
   5  14  16      291.06      243.90     56.42 o 
   0  15  16      113.61      167.83     55.70 o 
   1  15  16       78.61       58.56     54.46 o 
 -10   1  17      213.21      184.99     39.69 o 
  -9   1  17      361.83      383.09     38.58 o 
  -8   1  17      376.56      363.19     36.01 o 
  -7   1  17      911.02     1042.14     27.89 o 
  -6   1  17      147.64      161.02     16.58 o 
  -5   1  17      427.70      430.65     20.85 o 
  -4   1  17      534.86      558.51     20.54 o 
  -3   1  17      600.91      601.63     20.36 o 
  -2   1  17      571.15      636.60     22.01 o 
  -1   1  17        8.67       14.35     12.24 o 
   0   1  17      469.85      515.02     18.34 o 
   1   1  17     1019.55      983.50     18.87 o 
   2   1  17       74.54       84.24     18.87 o 
   3   1  17      620.64      604.43     30.63 o 
   4   1  17     2237.47     2210.78     66.20 o 
   5   1  17     5252.09     5117.18    123.22 o 
   6   1  17     1763.91     1707.55     41.97 o 
   7   1  17      320.35      298.45     28.73 o 
   8   1  17      127.02      112.72     26.27 o 
   9   1  17      454.62      414.09     33.20 o 
  10   1  17      140.39      140.17     29.16 o 
 -10   2  17      217.32      237.85     39.92 o 
  -9   2  17      170.59      200.59     35.85 o 
  -8   2  17      291.24      273.56     35.48 o 
  -7   2  17      480.92      504.23     21.09 o 
  -6   2  17      282.84      298.28     18.66 o 
  -5   2  17       41.63       25.73     15.32 o 
  -4   2  17       55.26       51.26     15.12 o 
  -3   2  17        3.96        1.33     15.75 o 
  -2   2  17      779.45      814.05     30.49 o 
  -1   2  17        3.24        9.06     17.12 o 
   0   2  17      371.48      347.43     16.96 o 
   1   2  17        8.54        6.31     10.62 o 
   2   2  17     1142.40     1055.20     39.79 o 
   3   2  17      164.52      163.70     21.02 o 
   4   2  17       25.85       17.11     20.86 o 
   5   2  17       31.08       48.45     22.44 o 
   6   2  17       27.47       40.96     24.63 o 
   7   2  17       61.14       50.99     23.91 o 
   8   2  17      259.58      275.52     29.83 o 
   9   2  17        1.70        0.22     25.67 o 
  10   2  17      115.82      126.84     37.95 o 
 -10   3  17      953.60      982.92     76.75 o 
  -9   3  17      276.95      223.17     50.16 o 
  -8   3  17      613.53      497.11     53.89 o 
  -7   3  17     1218.85     1202.21     39.99 o 
  -6   3  17      682.83      759.58     33.66 o 
  -5   3  17      251.04      256.99     20.86 o 
  -4   3  17      363.93      355.49     27.37 o 
  -3   3  17       79.29       63.28     22.10 o 
  -2   3  17      396.96      371.35     25.83 o 
  -1   3  17       80.69      101.20     19.56 o 
   0   3  17       19.83       23.38     12.59 o 
   1   3  17      440.06      438.56     23.95 o 
   2   3  17      877.97      848.43     27.89 o 
   3   3  17     1395.49     1462.23     35.16 o 
   4   3  17     1531.53     1465.56     51.67 o 
   5   3  17     2931.23     3008.99     56.43 o 
   6   3  17     1654.24     1487.73     50.07 o 
   7   3  17     2348.81     2274.80     58.52 o 
   8   3  17      219.36      235.48     28.63 o 
   9   3  17        9.91       36.65     24.97 o 
  10   3  17        6.07        4.88     36.99 o 
 -10   4  17      437.67      568.39     65.26 o 
  -9   4  17       10.50        6.88     49.79 o 
  -8   4  17      162.04      143.18     44.51 o 
  -7   4  17      584.40      597.11     34.07 o 
  -6   4  17       63.42       41.64     18.17 o 
  -5   4  17      474.88      435.06     23.44 o 
  -4   4  17      217.51      163.37     25.71 o 
  -3   4  17      504.65      536.43     30.33 o 
  -2   4  17       12.55       22.07     19.87 o 
  -1   4  17      213.00      207.60     22.94 o 
   0   4  17      161.41      161.90     15.65 o 
   1   4  17      206.72      219.23     15.92 o 
   2   4  17      546.03      497.66     20.37 o 
   3   4  17        5.97       -1.14     19.63 o 
   4   4  17        6.32       12.19     21.21 o 
   5   4  17       13.81       31.16     21.60 o 
   6   4  17       18.79       31.34     24.58 o 
   7   4  17       89.16       52.11     25.96 o 
   8   4  17      238.33      193.65     27.82 o 
   9   4  17       66.72       69.31     26.28 o 
  -9   5  17     2282.48     2383.31     97.42 o 
  -8   5  17      771.39      733.85     36.97 o 
  -7   5  17     1310.35     1349.23     44.72 o 
  -6   5  17      856.72      921.83     41.66 o 
  -5   5  17      571.19      649.18     35.47 o 
  -4   5  17      557.44      508.17     31.65 o 
  -3   5  17       84.21       91.31     24.47 o 
  -2   5  17      158.18      152.01     23.96 o 
  -1   5  17      254.13      253.31     20.70 o 
   0   5  17       14.28        5.47     16.89 o 
   1   5  17      679.19      689.04     29.32 o 
   2   5  17     1040.96     1053.43     37.26 o 
   3   5  17      562.89      534.11     27.40 o 
   4   5  17      143.32      134.53     22.31 o 
   5   5  17     1065.15     1022.35     53.59 o 
   6   5  17      715.92      691.86     32.17 o 
   7   5  17      475.54      459.97     32.47 o 
   8   5  17      599.65      611.23     34.15 o 
   9   5  17      976.41      954.55     38.98 o 
  -9   6  17        0.33       -5.03     43.74 o 
  -8   6  17        0.79        5.26     26.36 o 
  -7   6  17       82.80       91.75     28.72 o 
  -6   6  17      237.64      204.25     30.21 o 
  -5   6  17        0.85       -4.35     25.04 o 
  -4   6  17        0.53       -0.17     24.65 o 
  -3   6  17       43.86       17.20     37.92 o 
  -2   6  17        6.52      -13.09     37.57 o 
  -1   6  17      303.52      282.33     19.41 o 
   0   6  17      218.73      226.42     34.77 o 
   1   6  17       37.70       38.54     19.76 o 
   2   6  17        1.35        3.17     22.50 o 
   3   6  17      136.61      118.87     24.96 o 
   4   6  17       20.84       13.36     21.46 o 
   5   6  17       93.24       83.77     23.59 o 
   6   6  17       14.65       -6.55     23.28 o 
   7   6  17       50.32       32.94     25.09 o 
   8   6  17      173.27      173.72     28.49 o 
   9   6  17       14.97        7.12     27.58 o 
  -9   7  17      330.84      344.66     59.55 o 
  -8   7  17      540.77      573.30     52.09 o 
  -7   7  17      497.24      466.65     35.44 o 
  -6   7  17      228.94      176.06     29.86 o 
  -5   7  17      795.45      721.03     38.34 o 
  -4   7  17      572.22      557.16     51.75 o 
  -3   7  17       58.86       25.33     36.12 o 
  -2   7  17      215.78      189.28     42.38 o 
  -1   7  17     1402.67     1292.35     64.29 o 
   0   7  17      433.08      445.04     69.79 o 
   1   7  17      422.62      445.58     30.54 o 
   2   7  17     1786.21     1762.30     43.93 o 
   3   7  17     3477.71     3374.62    196.48 o 
   4   7  17      544.87      548.71     79.97 o 
   5   7  17       88.13       64.69     23.81 o 
   6   7  17      204.90      202.40     26.83 o 
   7   7  17      559.00      529.10     31.96 o 
   8   7  17      540.13      516.57     33.55 o 
   9   7  17      531.58      579.24     54.00 o 
  -8   8  17      134.54      117.61     30.76 o 
  -7   8  17       92.74       74.06     30.20 o 
  -6   8  17      250.70      262.67     33.30 o 
  -5   8  17      112.54      115.40     42.55 o 
  -4   8  17       60.06       47.03     37.82 o 
  -3   8  17        7.23       16.11     40.37 o 
  -2   8  17       88.96       68.59     38.93 o 
  -1   8  17      420.39      425.13     50.71 o 
   0   8  17      202.40      232.47     47.08 o 
   1   8  17       29.09       15.74     19.52 o 
   2   8  17      294.38      284.91     26.13 o 
   3   8  17      137.39      111.40     26.81 o 
   4   8  17      320.60      325.73     37.45 o 
   5   8  17      121.43       85.06     28.94 o 
   6   8  17        0.38      -12.02     23.19 o 
   7   8  17       63.89       65.93     25.74 o 
   8   8  17       22.42       19.18     25.97 o 
   9   8  17        0.27       -1.91     53.00 o 
  -8   9  17      275.36      243.08     35.57 o 
  -7   9  17      106.99       83.75     31.28 o 
  -6   9  17      250.73      180.23     45.18 o 
  -5   9  17      172.97      131.92     44.52 o 
  -4   9  17      104.26      121.49     44.98 o 
  -3   9  17        1.79      -18.78     42.06 o 
  -2   9  17       20.86       24.07     43.95 o 
  -1   9  17       19.91       35.60     43.41 o 
   0   9  17        2.53       40.96     46.27 o 
   1   9  17      162.50      113.80     42.34 o 
   2   9  17      657.21      660.85     32.85 o 
   3   9  17      604.40      614.06     34.98 o 
   4   9  17       32.79       27.28     26.72 o 
   5   9  17      211.78      187.45     31.99 o 
   6   9  17       96.75       90.29     30.86 o 
   7   9  17      325.56      346.40     35.85 o 
   8   9  17      434.47      378.88     31.88 o 
  -8  10  17        1.71        7.11     36.61 o 
  -7  10  17        1.21       -5.57     32.58 o 
  -6  10  17      229.92      171.62     49.43 o 
  -5  10  17      526.38      490.32     53.24 o 
  -4  10  17      677.49      657.94     59.51 o 
  -3  10  17        6.79        5.45     45.09 o 
  -2  10  17       10.45        7.62     40.43 o 
  -1  10  17      261.27      295.05     47.56 o 
   0  10  17     1247.71     1202.85     69.10 o 
   1  10  17      138.77      182.04     46.04 o 
   2  10  17       81.97       73.96     43.71 o 
   3  10  17        9.76       20.49     25.53 o 
   4  10  17       56.23       48.06     27.69 o 
   5  10  17       16.24       29.18     28.52 o 
   6  10  17       16.49       22.57     29.86 o 
   7  10  17        2.32      -12.65     30.45 o 
   8  10  17        4.39        6.27     31.13 o 
  -8  11  17      432.75      342.01     50.71 o 
  -7  11  17     1430.34     1273.79     70.91 o 
  -6  11  17     1118.59     1089.94     69.97 o 
  -5  11  17      461.41      464.83     53.86 o 
  -4  11  17      336.43      281.63     53.27 o 
  -3  11  17      100.66      111.57     44.84 o 
  -2  11  17        1.34       -6.75     47.79 o 
  -1  11  17        2.97       -5.67     48.40 o 
   0  11  17      428.81      385.29     51.88 o 
   1  11  17     2299.12     2073.23     86.93 o 
   2  11  17     1536.52     1310.51     73.38 o 
   3  11  17      366.90      367.22     55.45 o 
   4  11  17      908.47      909.10     87.63 o 
   5  11  17     1287.20     1246.42     48.16 o 
   6  11  17      360.73      387.76     36.92 o 
   7  11  17       99.78       77.37     32.99 o 
  -7  12  17        1.18       17.34     47.98 o 
  -6  12  17      198.13      146.74     50.34 o 
  -5  12  17      187.41      221.31     54.60 o 
  -4  12  17       30.33       40.00     44.89 o 
  -3  12  17      125.91      168.08     46.92 o 
  -2  12  17      174.97      183.00     48.77 o 
  -1  12  17      121.34      133.92     47.59 o 
   0  12  17      290.84      279.52     56.31 o 
   1  12  17       66.60       10.19     48.56 o 
   2  12  17        2.08      -27.15     52.67 o 
   3  12  17       16.25       15.78     45.38 o 
   4  12  17      161.60      217.73     50.57 o 
   5  12  17      132.55      157.04     44.43 o 
   6  12  17      100.18       93.68     32.34 o 
   7  12  17        1.53       -1.97     31.63 o 
  -5  13  17      135.76      109.99     53.29 o 
  -4  13  17        1.46        7.65     50.30 o 
  -3  13  17        8.75       27.01     48.48 o 
  -2  13  17       93.48       85.82     46.77 o 
  -1  13  17        8.79      -15.40     51.56 o 
   0  13  17       47.33       26.05     48.36 o 
   1  13  17      454.10      488.88     62.18 o 
   2  13  17       44.21       68.32     47.32 o 
   3  13  17      195.02      212.84     56.37 o 
   4  13  17      355.15      312.64     58.47 o 
   5  13  17      448.11      451.17     59.47 o 
   6  13  17      223.24      164.06     50.02 o 
  -2  14  17      205.86      146.26     53.57 o 
  -1  14  17       43.11       48.60     55.68 o 
   0  14  17      263.30      251.60     54.27 o 
   1  14  17      320.21      318.17     58.10 o 
   2  14  17      135.52       95.38     56.82 o 
   3  14  17       49.55       41.17     50.05 o 
 -10   0  18       39.89       58.64     53.76 o 
  -9   0  18      913.14      973.94     68.37 o 
  -8   0  18     1043.71     1145.92     69.93 o 
  -7   0  18     1894.76     2026.87     47.66 o 
  -6   0  18      491.03      490.42     35.04 o 
  -5   0  18      765.68      857.38     90.15 o 
  -4   0  18      152.82      170.38     24.62 o 
  -3   0  18     3635.83     3696.59     57.78 o 
  -2   0  18     6861.66     7123.22     81.72 o 
  -1   0  18     2177.28     2303.81     71.47 o 
   0   0  18       63.53      108.15     38.95 o 
   1   0  18      123.94      104.17     30.13 o 
   2   0  18       57.32       55.70     31.13 o 
   3   0  18      362.40      340.59     41.16 o 
   4   0  18     2241.42     2140.64     73.32 o 
   5   0  18     1428.18     1321.31     63.31 o 
   6   0  18     1865.59     1858.19     75.01 o 
   7   0  18      137.86      189.36     49.06 o 
   8   0  18      156.52      124.03     34.39 o 
   9   0  18      322.16      271.53     35.44 o 
  10   0  18       18.69       18.89     45.48 o 
 -10   1  18       45.91       81.74     38.28 o 
  -9   1  18        0.08       33.04     32.05 o 
  -8   1  18      198.23      158.50     35.78 o 
  -7   1  18       40.45       40.70     16.50 o 
  -6   1  18       68.81       56.00     16.68 o 
  -5   1  18      345.98      325.35     19.78 o 
  -4   1  18      179.35      180.39     17.45 o 
  -3   1  18     1451.65     1459.83     28.29 o 
  -2   1  18     1384.11     1453.95     26.95 o 
  -1   1  18       32.46       50.65     17.97 o 
   0   1  18       89.69      120.52     14.53 o 
   1   1  18       77.82      113.11     11.31 o 
   2   1  18       66.15       41.34     19.17 o 
   3   1  18      358.03      341.66     24.33 o 
   4   1  18      148.82      128.71     23.41 o 
   5   1  18       43.25       61.29     23.34 o 
   6   1  18       89.08      114.36     26.61 o 
   7   1  18        1.00        4.45     24.59 o 
   8   1  18      215.90      200.79     28.23 o 
   9   1  18      274.36      263.64     31.76 o 
  10   1  18       16.76       15.59     46.64 o 
 -10   2  18      372.60      401.71     62.45 o 
  -9   2  18       57.52       65.93     34.70 o 
  -8   2  18      593.85      628.69     42.24 o 
  -7   2  18      916.61      895.67     31.38 o 
  -6   2  18     1445.82     1560.98     30.88 o 
  -5   2  18      764.14      764.63     24.06 o 
  -4   2  18     1553.91     1606.55     30.08 o 
  -3   2  18     1108.64     1124.84     30.21 o 
  -2   2  18       63.26      100.92     20.70 o 
  -1   2  18        6.89       28.02     18.06 o 
   0   2  18        6.39       11.58     13.05 o 
   1   2  18       12.16       17.26     11.48 o 
   2   2  18      242.57      240.47     21.31 o 
   3   2  18      189.66      175.52     21.51 o 
   4   2  18      124.45      132.57     23.20 o 
   5   2  18      319.15      315.52     26.96 o 
   6   2  18      970.28      912.61     35.87 o 
   7   2  18      490.61      485.97     32.60 o 
   8   2  18      195.45      162.57     29.08 o 
   9   2  18      293.98      278.10     30.70 o 
  -9   3  18      152.59       92.71     52.56 o 
  -8   3  18        0.95      -18.25     44.46 o 
  -7   3  18      157.09      150.27     27.13 o 
  -6   3  18      247.31      292.62     22.98 o 
  -5   3  18      306.15      288.80     22.76 o 
  -4   3  18       81.22       81.50     19.74 o 
  -3   3  18      257.37      181.81     25.16 o 
  -2   3  18      360.15      395.42     28.20 o 
  -1   3  18      217.70      188.26     21.07 o 
   0   3  18       21.53       30.41     13.48 o 
   1   3  18      103.41      113.61     14.05 o 
   2   3  18       21.61        4.75     18.15 o 
   3   3  18       69.24       48.48     20.46 o 
   4   3  18      159.34      150.15     23.57 o 
   5   3  18      521.77      511.62     29.71 o 
   6   3  18       15.26       24.99     24.68 o 
   7   3  18        2.04       19.92     25.49 o 
   8   3  18      144.51      215.80     29.95 o 
   9   3  18       46.46       30.68     27.97 o 
  -9   4  18     1208.10     1222.79     77.47 o 
  -8   4  18      391.90      323.78     53.42 o 
  -7   4  18      850.87      824.44     37.94 o 
  -6   4  18     1243.92     1228.50     41.08 o 
  -5   4  18     2343.82     2404.95     71.04 o 
  -4   4  18     3197.94     2986.31     57.18 o 
  -3   4  18     4326.47     4266.52     69.28 o 
  -2   4  18      462.76      433.21     27.94 o 
  -1   4  18      666.13      598.67     28.88 o 
   0   4  18      220.76      233.31     18.69 o 
   1   4  18      257.91      244.35     16.88 o 
   2   4  18        0.83        1.43     22.89 o 
   3   4  18       12.50        2.68     20.73 o 
   4   4  18      248.12      211.58     24.28 o 
   5   4  18      656.76      715.43     32.66 o 
   6   4  18      957.79      931.37     35.35 o 
   7   4  18     1131.08     1065.01     38.64 o 
   8   4  18     1011.07      996.94     49.03 o 
   9   4  18      731.29      756.45     37.58 o 
  -9   5  18       37.37       59.35     47.18 o 
  -8   5  18       16.11       45.71     48.67 o 
  -7   5  18       44.63       32.79     25.30 o 
  -6   5  18       30.34       33.93     19.48 o 
  -5   5  18        2.86        1.11     26.07 o 
  -4   5  18      208.09      201.41     28.21 o 
  -3   5  18        4.09       11.49     23.88 o 
  -2   5  18      206.58      217.84     25.33 o 
  -1   5  18      702.22      608.74     31.70 o 
   0   5  18       24.94       12.94     13.90 o 
   1   5  18      178.92      198.20     23.35 o 
   2   5  18      284.48      286.40     27.25 o 
   3   5  18       10.53        9.86     20.69 o 
   4   5  18       34.52       35.42     22.44 o 
   5   5  18       11.64       12.62     24.04 o 
   6   5  18       70.56       74.37     24.20 o 
   7   5  18      168.54      177.59     27.24 o 
   8   5  18       14.32       21.83     25.97 o 
   9   5  18       61.45       59.35     28.39 o 
  -9   6  18      345.57      374.66     62.86 o 
  -8   6  18      220.72      222.30     48.48 o 
  -7   6  18     1348.63     1352.22     47.11 o 
  -6   6  18     2461.66     2475.66     57.71 o 
  -5   6  18     1914.30     1917.09     51.95 o 
  -4   6  18      845.12      826.49     38.81 o 
  -3   6  18      648.61      661.88     34.49 o 
  -2   6  18      537.80      474.65     46.94 o 
  -1   6  18      347.33      305.43     47.67 o 
   0   6  18      629.73      612.55     45.80 o 
   1   6  18      279.74      269.76     23.95 o 
   2   6  18       32.12       18.23     22.16 o 
   3   6  18       76.58       62.17     24.63 o 
   4   6  18      182.04      158.80     24.24 o 
   5   6  18      183.69      153.82     25.37 o 
   6   6  18      508.30      446.56     32.28 o 
   7   6  18      186.32      169.19     28.44 o 
   8   6  18      950.77      915.40     37.66 o 
   9   6  18     1549.34     1536.51     64.44 o 
  -8   7  18        4.28       48.02     51.15 o 
  -7   7  18        8.68       18.40     28.28 o 
  -6   7  18       42.71       41.70     28.25 o 
  -5   7  18       17.48        7.14     27.79 o 
  -4   7  18      113.70      107.09     27.72 o 
  -3   7  18      376.73      305.56     47.47 o 
  -2   7  18      330.05      379.43     47.57 o 
  -1   7  18       13.84      -24.41     42.33 o 
   0   7  18       26.26       23.68     17.64 o 
   1   7  18       14.16       17.66     19.36 o 
   2   7  18       83.38       75.95     23.49 o 
   3   7  18       29.25       13.03     25.11 o 
   4   7  18       24.88        6.01     26.83 o 
   5   7  18       45.87       18.29     23.69 o 
   6   7  18       17.63       12.62     24.59 o 
   7   7  18        0.09       -3.52     26.90 o 
   8   7  18        9.46        5.76     25.71 o 
  -8   8  18       43.21        9.84     29.39 o 
  -7   8  18       36.09       17.30     30.97 o 
  -6   8  18      270.32      239.56     33.24 o 
  -5   8  18      615.45      507.00     36.66 o 
  -4   8  18      428.22      358.15     50.41 o 
  -3   8  18      374.51      360.94     48.77 o 
  -2   8  18       52.18       45.62     45.57 o 
  -1   8  18       47.29       40.01     43.49 o 
   0   8  18      164.57      211.39     48.84 o 
   1   8  18       79.04       73.50     19.65 o 
   2   8  18      228.68      212.59     26.16 o 
   3   8  18       49.91       39.23     25.83 o 
   4   8  18       68.16       65.01     27.47 o 
   5   8  18      135.97      138.51     29.61 o 
   6   8  18      672.74      615.50     40.52 o 
   7   8  18      298.57      312.21     30.97 o 
   8   8  18      280.76      293.24     50.56 o 
  -8   9  18      384.32      369.35     47.70 o 
  -7   9  18       60.01       65.49     31.77 o 
  -6   9  18       45.46       26.41     30.44 o 
  -5   9  18       78.36       52.13     40.93 o 
  -4   9  18        6.69       21.21     44.14 o 
  -3   9  18       52.41       58.99     45.16 o 
  -2   9  18        3.88       -8.27     38.27 o 
  -1   9  18       18.17       24.84     40.02 o 
   0   9  18      135.56      102.00     43.82 o 
   1   9  18      898.80      891.75     64.77 o 
   2   9  18     1457.30     1498.91     43.64 o 
   3   9  18      214.50      237.01     28.45 o 
   4   9  18        0.88        6.49     25.79 o 
   5   9  18       93.67      100.18     30.11 o 
   6   9  18      248.57      288.25     40.40 o 
   7   9  18       31.99       40.14     30.23 o 
   8   9  18       37.57       28.61     34.02 o 
  -8  10  18       93.73      137.85     41.01 o 
  -7  10  18      588.87      579.11     43.10 o 
  -6  10  18     1209.22     1088.04     68.40 o 
  -5  10  18     1382.69     1430.16     71.02 o 
  -4  10  18      601.89      553.37     55.37 o 
  -3  10  18     1062.18     1071.12     65.69 o 
  -2  10  18      398.93      329.28     55.05 o 
  -1  10  18      418.87      426.15     58.58 o 
   0  10  18       24.03       29.67     45.91 o 
   1  10  18      184.91      193.63     55.84 o 
   2  10  18        0.22       -1.79     50.93 o 
   3  10  18       65.08       50.47     44.78 o 
   4  10  18      171.78      183.11     30.01 o 
   5  10  18        2.61        3.05     28.73 o 
   6  10  18        4.91       28.96     30.88 o 
   7  10  18      413.84      393.63     39.22 o 
  -7  11  18       56.95       33.45     45.28 o 
  -6  11  18      402.94      338.09     58.41 o 
  -5  11  18       19.29       16.65     43.16 o 
  -4  11  18      164.76      135.44     46.38 o 
  -3  11  18      326.67      321.43     54.35 o 
  -2  11  18      203.94      194.42     47.71 o 
  -1  11  18      553.24      611.79     57.63 o 
   0  11  18       56.49       65.15     49.96 o 
   1  11  18       23.09       21.78     45.29 o 
   2  11  18        3.27        9.89     49.29 o 
   3  11  18       45.22       84.35     49.25 o 
   4  11  18      117.25      121.24     52.56 o 
   5  11  18      453.54      464.63     37.05 o 
   6  11  18      913.86      849.55     45.81 o 
   7  11  18      526.15      554.19     42.22 o 
  -6  12  18      125.32       98.54     47.16 o 
  -5  12  18      121.49      173.43     49.43 o 
  -4  12  18       64.31       82.80     47.87 o 
  -3  12  18      499.48      529.30     63.51 o 
  -2  12  18      416.71      432.79     57.15 o 
  -1  12  18      187.12      189.56     55.52 o 
   0  12  18      357.65      426.16     57.68 o 
   1  12  18       21.95        1.04     51.25 o 
   2  12  18       27.27       44.32     45.97 o 
   3  12  18       97.09      128.96     55.23 o 
   4  12  18      168.74      165.86     55.20 o 
   5  12  18      248.45      207.52     54.80 o 
   6  12  18      486.33      442.27     60.93 o 
  -3  13  18      345.06      263.76     59.28 o 
  -2  13  18      296.79      262.27     59.90 o 
  -1  13  18       69.09       31.55     55.70 o 
   0  13  18      199.32      169.08     55.33 o 
   1  13  18      518.22      536.94     59.68 o 
   2  13  18      104.97      113.95     57.05 o 
   3  13  18        3.00       23.32     49.16 o 
   4  13  18        3.21        5.34     48.89 o 
  -9   1  19      474.39      521.89     42.37 o 
  -8   1  19      247.76      253.46     34.26 o 
  -7   1  19       10.57       25.78     20.49 o 
  -6   1  19       97.70       77.27     17.57 o 
  -5   1  19      796.31      910.30     26.05 o 
  -4   1  19      882.74      876.22     25.11 o 
  -3   1  19      996.95     1090.93     26.28 o 
  -2   1  19     2841.73     3072.88     45.02 o 
  -1   1  19     2054.04     2214.46     43.44 o 
   0   1  19     2294.61     2461.27     41.28 o 
   1   1  19     2403.34     2454.14     58.60 o 
   2   1  19      930.27      942.92     30.55 o 
   3   1  19      182.82      186.56     23.06 o 
   4   1  19      652.80      655.46     30.70 o 
   5   1  19      418.70      412.53     29.54 o 
   6   1  19       79.67      106.09     27.17 o 
   7   1  19      173.91      148.50     26.87 o 
   8   1  19       38.88       33.89     25.70 o 
   9   1  19       91.49       70.33     28.85 o 
  10   1  19      270.23      277.01     53.17 o 
  -9   2  19        0.51      -14.70     49.68 o 
  -8   2  19       46.06       47.04     29.96 o 
  -7   2  19        0.10        6.59     21.13 o 
  -6   2  19      376.96      351.96     20.97 o 
  -5   2  19      324.75      348.96     21.12 o 
  -4   2  19        1.20       12.46     19.54 o 
  -3   2  19      592.78      573.41     25.94 o 
  -2   2  19       57.25       63.74     23.93 o 
  -1   2  19      474.38      469.60     26.07 o 
   0   2  19      470.09      498.53     33.69 o 
   1   2  19      196.28      213.92     25.55 o 
   2   2  19       23.24       27.98     19.63 o 
   3   2  19       51.42       48.75     21.12 o 
   4   2  19       69.50       85.05     23.25 o 
   5   2  19        0.43        1.16     22.82 o 
   6   2  19        0.06      -14.42     24.81 o 
   7   2  19       28.26       18.05     27.30 o 
   8   2  19        8.65       15.33     26.41 o 
   9   2  19       51.91       24.72     28.54 o 
  -9   3  19       19.45       26.07     48.10 o 
  -8   3  19      138.44      142.46     46.79 o 
  -7   3  19      162.63      156.92     27.55 o 
  -6   3  19      707.23      729.11     28.62 o 
  -5   3  19      835.35      904.53     30.70 o 
  -4   3  19     1425.44     1434.04     34.84 o 
  -3   3  19     1751.37     1820.19     46.34 o 
  -2   3  19      350.42      365.78     27.04 o 
  -1   3  19       77.41      124.81     21.33 o 
   0   3  19       25.06       18.44     14.36 o 
   1   3  19      624.87      700.74     32.72 o 
   2   3  19      515.94      472.40     25.93 o 
   3   3  19       56.12       67.89     21.33 o 
   4   3  19       39.70       51.63     22.42 o 
   5   3  19        2.60       15.34     23.19 o 
   6   3  19        5.08       -6.66     24.09 o 
   7   3  19       34.28       26.10     27.05 o 
   8   3  19        1.36        7.37     26.16 o 
   9   3  19        2.50       -5.35     34.10 o 
  -9   4  19        0.67       14.31     45.60 o 
  -8   4  19       22.01       12.33     45.22 o 
  -7   4  19       28.56       28.10     25.71 o 
  -6   4  19        5.02        4.52     19.95 o 
  -5   4  19        0.87        8.80     19.50 o 
  -4   4  19      190.83      204.51     28.35 o 
  -3   4  19      531.29      514.80     32.39 o 
  -2   4  19      182.76      205.13     28.96 o 
  -1   4  19        1.07        5.63     20.21 o 
   0   4  19      315.05      332.52     18.91 o 
   1   4  19       97.32       77.30     23.17 o 
   2   4  19       91.49      100.38     25.97 o 
   3   4  19       91.58       62.29     21.34 o 
   4   4  19      444.69      411.18     27.92 o 
   5   4  19      200.96      162.43     25.04 o 
   6   4  19       86.09       78.76     26.36 o 
   7   4  19       26.55       26.92     26.42 o 
   8   4  19       19.37       23.42     26.25 o 
   9   4  19      173.55      136.29     36.10 o 
  -9   5  19        6.50       12.25     51.69 o 
  -8   5  19       23.94        3.60     42.17 o 
  -7   5  19      377.28      381.30     33.22 o 
  -6   5  19     1331.68     1429.36     42.46 o 
  -5   5  19      658.05      625.55     37.12 o 
  -4   5  19      885.49     1005.55     40.58 o 
  -3   5  19     1394.86     1375.06     43.80 o 
  -2   5  19     2038.65     2121.21     79.94 o 
  -1   5  19     1488.72     1379.64     40.48 o 
   0   5  19      695.15      701.24     23.23 o 
   1   5  19      208.82      212.26     24.78 o 
   2   5  19     1042.59      968.50     37.47 o 
   3   5  19     1353.94     1314.02     43.06 o 
   4   5  19      229.79      230.03     25.68 o 
   5   5  19        9.17        6.00     23.50 o 
   6   5  19        2.02        9.33     25.94 o 
   7   5  19        4.28       18.71     27.20 o 
   8   5  19      151.14      130.98     28.55 o 
   9   5  19      307.02      361.30     53.14 o 
  -8   6  19      804.05      928.81     72.17 o 
  -7   6  19      361.57      397.08     34.76 o 
  -6   6  19        0.71       -8.08     27.35 o 
  -5   6  19        7.79       26.79     26.81 o 
  -4   6  19      594.08      586.06     35.70 o 
  -3   6  19      462.21      450.19     32.73 o 
  -2   6  19      436.32      389.69     30.70 o 
  -1   6  19       42.13       27.81     23.58 o 
   0   6  19      124.76      118.59     20.74 o 
   1   6  19      209.57      199.14     24.31 o 
   2   6  19       37.57       32.35     23.89 o 
   3   6  19      201.20      203.91     28.66 o 
   4   6  19      204.85      180.30     29.27 o 
   5   6  19       38.07       39.97     24.94 o 
   6   6  19       98.68       80.80     26.74 o 
   7   6  19       16.79        1.73     26.74 o 
   8   6  19       64.13       67.95     28.48 o 
  -8   7  19       46.62       16.71     45.15 o 
  -7   7  19      195.62      240.90     34.18 o 
  -6   7  19      787.44      771.72     41.10 o 
  -5   7  19      824.27      778.40     41.01 o 
  -4   7  19      631.56      521.14     36.64 o 
  -3   7  19      722.32      727.21     43.34 o 
  -2   7  19     1590.98     1507.22     72.47 o 
  -1   7  19      317.11      391.73     51.81 o 
   0   7  19      124.14      132.63     47.45 o 
   1   7  19      228.59      257.98     24.99 o 
   2   7  19      132.13      151.94     26.04 o 
   3   7  19       20.87       21.53     25.04 o 
   4   7  19       81.07       67.43     27.56 o 
   5   7  19      284.23      290.48     33.92 o 
   6   7  19       10.55       29.37     26.91 o 
   7   7  19       52.45       15.16     27.57 o 
   8   7  19      219.89      208.29     37.43 o 
  -7   8  19        5.00      -16.96     30.47 o 
  -6   8  19        5.79       18.16     31.80 o 
  -5   8  19      167.44      149.87     32.33 o 
  -4   8  19        1.99       -2.14     28.34 o 
  -3   8  19      193.88      190.03     45.04 o 
  -2   8  19      114.48      129.26     45.40 o 
  -1   8  19       53.09       51.83     41.77 o 
   0   8  19        0.87        1.09     42.33 o 
   1   8  19      300.50      316.93     53.96 o 
   2   8  19      343.45      337.87     29.89 o 
   3   8  19       11.51      157.24    160.99 o 
   4   8  19       99.50      130.55     37.22 o 
   5   8  19      239.24      246.82     33.46 o 
   6   8  19      664.23      592.92     41.33 o 
   7   8  19      249.33      214.54     30.87 o 
   8   8  19       53.55       66.21     34.18 o 
  -7   9  19        3.93      -14.10     31.13 o 
  -6   9  19      276.12      241.16     36.95 o 
  -5   9  19      533.27      522.38     40.34 o 
  -4   9  19      639.50      565.76     54.53 o 
  -3   9  19     1550.97     1668.13     77.69 o 
  -2   9  19     1498.70     1494.89     75.53 o 
  -1   9  19     1613.52     1571.42     77.53 o 
   0   9  19     1665.24     1572.41     76.05 o 
   1   9  19     3016.21     2827.16     97.51 o 
   2   9  19     1778.62     1642.95     81.97 o 
   3   9  19      412.12      432.49     33.40 o 
   4   9  19       28.89       85.51     74.98 o 
   5   9  19       30.00       23.80     29.23 o 
   6   9  19       93.96       97.17     34.26 o 
   7   9  19      233.16      246.32     38.31 o 
   8   9  19      155.88      129.79     50.75 o 
  -7  10  19       25.18        3.72     43.26 o 
  -6  10  19      950.68     1017.49     49.66 o 
  -5  10  19       72.66       70.27     50.51 o 
  -4  10  19      201.94      223.02     50.69 o 
  -3  10  19      348.46      438.37     57.40 o 
  -2  10  19       67.53       77.51     44.68 o 
  -1  10  19        3.64       19.98     42.51 o 
   0  10  19       64.88       76.79     52.17 o 
   1  10  19       60.17       63.69     49.05 o 
   2  10  19      849.66      839.61     66.01 o 
   3  10  19      105.43      192.20     55.10 o 
   4  10  19       31.74      104.52     52.77 o 
   5  10  19       25.92       17.70     28.68 o 
   6  10  19        1.15       -8.44     32.32 o 
   7  10  19        3.86       31.55     34.74 o 
  -6  11  19      444.81      405.41     57.68 o 
  -5  11  19      200.32      253.14     56.19 o 
  -4  11  19      199.75      261.94     56.48 o 
  -3  11  19      149.85      102.77     51.35 o 
  -2  11  19      628.76      631.67     64.59 o 
  -1  11  19     1223.53     1129.02     74.83 o 
   0  11  19     1268.34     1303.47     72.91 o 
   1  11  19      482.71      515.28     64.06 o 
   2  11  19      288.05      257.04     54.17 o 
   3  11  19      345.50      459.65     62.64 o 
   4  11  19      188.63      169.64     51.88 o 
   5  11  19       54.83       76.93     51.29 o 
   6  11  19       45.10       37.39     49.93 o 
  -4  12  19       73.44       57.87     51.96 o 
  -3  12  19      263.45      316.27     52.34 o 
  -2  12  19      263.12      287.04     59.69 o 
  -1  12  19       36.28       61.13     49.69 o 
   0  12  19       87.28      124.46     55.18 o 
   1  12  19      133.13      151.29     54.57 o 
   2  12  19       17.67       19.76     55.69 o 
   3  12  19       31.69       87.15     51.10 o 
   4  12  19       31.15        3.51     46.25 o 
  -9   0  20        7.24       -3.48     44.52 o 
  -8   0  20      343.56      344.63     51.77 o 
  -7   0  20     1357.62     1306.01     70.88 o 
  -6   0  20        3.73       -7.79     25.20 o 
  -5   0  20      132.05      136.20     25.70 o 
  -4   0  20       12.81       16.85     22.96 o 
  -3   0  20      110.01       85.19     22.73 o 
  -2   0  20     2908.51     3125.48     54.63 o 
  -1   0  20      368.73      388.88     24.86 o 
   0   0  20       63.94       87.69     39.69 o 
   1   0  20     1001.69     1052.94     40.67 o 
   2   0  20     2732.49     2700.25     58.22 o 
   3   0  20     1923.05     1887.61     71.63 o 
   4   0  20     1916.95     1710.45     71.05 o 
   5   0  20     2638.25     2353.28     84.39 o 
   6   0  20      889.61      832.67     44.48 o 
   7   0  20      357.83      356.02     39.39 o 
   8   0  20       54.13       48.24     35.44 o 
   9   0  20      142.42      100.36     52.13 o 
  -9   1  20        5.74       10.83     32.76 o 
  -8   1  20       52.08       42.40     32.88 o 
  -7   1  20      449.54      406.63     38.57 o 
  -6   1  20      245.32      236.76     20.78 o 
  -5   1  20        1.54       -7.42     17.14 o 
  -4   1  20       93.41       81.29     16.94 o 
  -3   1  20       90.72       96.73     16.65 o 
  -2   1  20        1.92        7.87     18.54 o 
  -1   1  20      430.82      449.82     23.57 o 
   0   1  20      323.89      373.78     50.14 o 
   1   1  20      205.32      168.40     26.68 o 
   2   1  20      176.43      193.64     23.02 o 
   3   1  20        1.45       11.98     22.05 o 
   4   1  20      149.02      129.91     25.43 o 
   5   1  20       49.26       66.93     25.68 o 
   6   1  20       26.72       26.95     26.50 o 
   7   1  20       32.37       35.60     26.20 o 
   8   1  20       71.79       51.07     27.09 o 
   9   1  20      229.89      225.24     36.54 o 
  -9   2  20       42.94       14.98     44.29 o 
  -8   2  20       65.06       73.06     47.36 o 
  -7   2  20      327.97      341.84     45.00 o 
  -6   2  20      252.67      228.63     23.13 o 
  -5   2  20        3.49       -7.43     19.90 o 
  -4   2  20       64.52       69.47     19.98 o 
  -3   2  20       32.34       38.02     19.73 o 
  -2   2  20      257.73      295.60     22.59 o 
  -1   2  20     1421.84     1463.43     38.70 o 
   0   2  20     2461.63     2604.99     86.41 o 
   1   2  20     1489.35     1460.21     58.62 o 
   2   2  20     1232.14     1249.27     35.49 o 
   3   2  20      981.27      995.05     33.87 o 
   4   2  20      988.13      979.88     35.04 o 
   5   2  20      312.94      337.15     28.90 o 
   6   2  20      301.85      321.55     29.80 o 
   7   2  20      118.22      147.55     28.80 o 
   8   2  20       11.56       18.85     26.50 o 
   9   2  20       85.51       45.77     48.72 o 
  -9   3  20        0.34        2.04     46.55 o 
  -8   3  20       51.20       58.45     47.27 o 
  -7   3  20       10.94       -6.35     25.17 o 
  -6   3  20       30.28       28.31     19.86 o 
  -5   3  20       71.68       65.58     20.86 o 
  -4   3  20       74.66      110.57     22.25 o 
  -3   3  20        2.26       -4.33     22.48 o 
  -2   3  20      106.42      102.13     22.66 o 
  -1   3  20      560.07      597.74     29.80 o 
   0   3  20      866.37      875.32     34.27 o 
   1   3  20      693.42      703.61     34.70 o 
   2   3  20       57.36       43.67     26.43 o 
   3   3  20       20.27       20.70     21.88 o 
   4   3  20      123.88      132.08     26.08 o 
   5   3  20        9.27        2.36     24.23 o 
   6   3  20        7.01       11.49     26.58 o 
   7   3  20        1.33       13.31     25.54 o 
   8   3  20        1.65       -0.26     27.99 o 
   9   3  20       42.43       50.86     51.08 o 
  -8   4  20       29.41       14.58     50.48 o 
  -7   4  20       42.62       37.76     27.51 o 
  -6   4  20        3.13       -2.91     19.95 o 
  -5   4  20        1.27       -6.41     20.40 o 
  -4   4  20      332.56      335.50     25.88 o 
  -3   4  20      431.62      394.47     31.24 o 
  -2   4  20      394.26      422.36     30.00 o 
  -1   4  20      620.08      622.91     30.91 o 
   0   4  20      466.18      499.32     28.95 o 
   1   4  20      595.56      565.96     31.98 o 
   2   4  20     1434.74     1429.39     45.04 o 
   3   4  20     1045.40     1078.53     59.18 o 
   4   4  20      192.20      205.55     26.29 o 
   5   4  20      129.84      156.55     27.09 o 
   6   4  20      125.37      108.60     26.96 o 
   7   4  20        2.03       11.06     25.72 o 
   8   4  20       42.66       27.42     28.74 o 
   9   4  20      273.27      207.18     52.59 o 
  -8   5  20      994.84     1048.54     75.09 o 
  -7   5  20      157.39      152.80     32.02 o 
  -6   5  20        2.67       17.66     28.77 o 
  -5   5  20       64.68       72.92     21.98 o 
  -4   5  20       63.16       64.05     28.28 o 
  -3   5  20       79.17       80.77     26.14 o 
  -2   5  20      772.90      768.62     36.02 o 
  -1   5  20      511.55      491.85     29.69 o 
   0   5  20       11.61        1.52     18.34 o 
   1   5  20      252.26      261.59     26.49 o 
   2   5  20      253.50      232.91     28.63 o 
   3   5  20       74.81       74.51     27.65 o 
   4   5  20       10.82       19.84     22.77 o 
   5   5  20      304.98      301.83     29.32 o 
   6   5  20       71.29       76.59     26.23 o 
   7   5  20        5.22       -7.53     26.45 o 
   8   5  20       22.63       11.32     34.67 o 
   9   5  20        0.25        2.18     45.90 o 
  -8   6  20      587.33      562.67     59.48 o 
  -7   6  20      220.56      238.80     33.53 o 
  -6   6  20       78.20      110.53     30.94 o 
  -5   6  20        0.15       23.04     29.22 o 
  -4   6  20      216.18      239.76     30.37 o 
  -3   6  20      261.87      260.89     30.75 o 
  -2   6  20     1224.97     1227.50     42.12 o 
  -1   6  20      463.82      480.33     31.99 o 
   0   6  20      404.08      469.32     55.15 o 
   1   6  20      407.94      399.79     28.71 o 
   2   6  20     1383.35     1438.50     82.37 o 
   3   6  20      808.12      817.10     39.38 o 
   4   6  20      776.24      742.75     55.61 o 
   5   6  20     1356.68     1334.76     41.24 o 
   6   6  20      794.18      743.88     36.50 o 
   7   6  20       29.01       32.82     26.39 o 
   8   6  20        2.27       -4.64     32.80 o 
  -7   7  20      239.29      221.63     34.80 o 
  -6   7  20      329.88      285.51     34.05 o 
  -5   7  20      287.14      308.72     34.53 o 
  -4   7  20       47.38       52.51     28.85 o 
  -3   7  20      207.23      233.63     30.75 o 
  -2   7  20      165.52      215.30     30.34 o 
  -1   7  20        6.33       -0.86     43.25 o 
   0   7  20       15.37        9.56     47.82 o 
   1   7  20        3.41      -22.13     41.45 o 
   2   7  20      182.48      214.20     47.38 o 
   3   7  20      140.80      189.34     75.22 o 
   4   7  20       95.45      136.71     30.12 o 
   5   7  20        0.83        8.68     30.01 o 
   6   7  20      113.27       92.29     27.63 o 
   7   7  20       86.46       34.00     33.07 o 
   8   7  20       50.34       45.73     47.37 o 
  -7   8  20        2.40      -10.40     29.79 o 
  -6   8  20       34.48        6.77     32.39 o 
  -5   8  20       56.55        0.57     30.08 o 
  -4   8  20      230.83      193.77     33.10 o 
  -3   8  20      163.78      127.22     30.82 o 
  -2   8  20      302.66      341.73     51.64 o 
  -1   8  20      438.24      416.55     52.52 o 
   0   8  20      525.43      637.08     60.48 o 
   1   8  20      958.56     1035.09     70.18 o 
   2   8  20     1906.21     1826.78     83.48 o 
   3   8  20     1764.52     1710.29     73.86 o 
   4   8  20      780.11      748.71     40.17 o 
   5   8  20       32.16       50.35     30.13 o 
   6   8  20        5.39       71.72     60.61 o 
   7   8  20       43.78       44.63     48.48 o 
   8   8  20      135.53      111.35     50.47 o 
  -7   9  20        1.27      -24.01     42.10 o 
  -6   9  20       33.23       20.31     34.26 o 
  -5   9  20        1.39        0.02     30.62 o 
  -4   9  20        6.98      -20.00     31.43 o 
  -3   9  20        2.65       -6.04     42.75 o 
  -2   9  20       64.86       40.39     50.59 o 
  -1   9  20       84.09       90.03     51.54 o 
   0   9  20      374.69      348.54     56.64 o 
   1   9  20       14.92       15.98     49.51 o 
   2   9  20       14.35       30.10     52.70 o 
   3   9  20      140.33      407.19     56.67 o 
   4   9  20       53.64      250.71     59.69 o 
   5   9  20      103.60       94.57     32.01 o 
   6   9  20        1.31       -4.89     34.01 o 
   7   9  20       99.88       91.26     35.54 o 
  -7  10  20       14.76      -38.02     43.53 o 
  -6  10  20      214.44      204.95     38.97 o 
  -5  10  20       82.91       66.28     32.83 o 
  -4  10  20       17.77        1.83     45.07 o 
  -3  10  20        1.74       -2.11     43.65 o 
  -2  10  20      444.48      392.69     56.95 o 
  -1  10  20      820.47      830.03     66.12 o 
   0  10  20      734.76      719.39     65.93 o 
   1  10  20     1040.52      923.37     66.71 o 
   2  10  20     1367.81     1421.91     77.34 o 
   3  10  20      340.99      397.76     62.00 o 
   4  10  20      202.37      215.09     57.63 o 
   5  10  20      436.03      388.30     60.23 o 
   6  10  20      973.20     1002.53     49.16 o 
  -5  11  20       20.70       17.94     45.10 o 
  -4  11  20       34.51       54.22     48.27 o 
  -3  11  20      104.59      151.09     53.19 o 
  -2  11  20        1.05       10.96     44.49 o 
  -1  11  20       10.86       23.62     48.76 o 
   0  11  20       70.57       60.83     54.97 o 
   1  11  20      163.77      163.26     56.45 o 
   2  11  20      178.51      110.41     56.58 o 
   3  11  20      243.60      189.34     50.06 o 
   4  11  20      106.92      108.03     50.08 o 
  -1  12  20      592.88      592.04     68.23 o 
   0  12  20      888.34      978.07     68.89 o 
  -8   1  21     1048.26     1254.97     53.33 o 
  -7   1  21      864.58      770.20     42.85 o 
  -6   1  21      834.99      862.02     27.43 o 
  -5   1  21      337.09      349.69     22.08 o 
  -4   1  21      288.86      323.36     20.26 o 
  -3   1  21       28.86       17.21     18.92 o 
  -2   1  21       46.72       37.06     19.05 o 
  -1   1  21      127.02      156.12     35.59 o 
   0   1  21      201.23      227.06     33.63 o 
   1   1  21      275.48      299.26     30.09 o 
   2   1  21      558.65      522.33     28.63 o 
   3   1  21     1198.77     1221.16     52.10 o 
   4   1  21     1526.04     1523.70     42.27 o 
   5   1  21     1056.89     1002.55     38.44 o 
   6   1  21      798.52      774.57     36.43 o 
   7   1  21      514.62      495.95     33.86 o 
   8   1  21      166.50      184.33     31.62 o 
   9   1  21      185.48      190.23     52.35 o 
  -8   2  21      307.51      318.64     53.12 o 
  -7   2  21       10.15       -5.00     44.86 o 
  -6   2  21      116.80      110.40     22.57 o 
  -5   2  21      113.41      131.84     22.99 o 
  -4   2  21      218.95      210.94     23.28 o 
  -3   2  21        3.98        9.42     19.16 o 
  -2   2  21      176.00      183.07     21.21 o 
  -1   2  21      140.21      135.62     47.24 o 
   0   2  21       57.63       66.15     47.24 o 
   1   2  21       59.09       66.73     25.14 o 
   2   2  21       75.32       53.34     27.57 o 
   3   2  21       13.67        5.24     22.51 o 
   4   2  21      577.16      546.83     31.70 o 
   5   2  21      301.43      293.47     28.59 o 
   6   2  21       40.52       37.40     26.36 o 
   7   2  21        1.03       10.76     28.26 o 
   8   2  21        1.26        0.00     35.10 o 
   9   2  21       10.75       -0.40     50.47 o 
  -8   3  21      765.72      708.05     64.02 o 
  -7   3  21      452.25      442.55     56.15 o 
  -6   3  21     1087.88     1019.77     62.67 o 
  -5   3  21      793.82      803.01     31.36 o 
  -4   3  21      260.66      271.10     24.35 o 
  -3   3  21       40.28       28.65     20.90 o 
  -2   3  21        2.03        1.70     22.56 o 
  -1   3  21      112.53      120.61     41.94 o 
   0   3  21       68.38      101.58     41.78 o 
   1   3  21       60.02       67.07     25.35 o 
   2   3  21      776.37      843.08     39.50 o 
   3   3  21      920.03      806.09     36.53 o 
   4   3  21      934.72     1009.15     37.39 o 
   5   3  21      242.07      202.90     28.84 o 
   6   3  21      760.92      845.48     37.47 o 
   7   3  21      243.24      198.26     30.58 o 
   8   3  21      349.98      373.79     42.69 o 
  -8   4  21      132.93      159.43     49.22 o 
  -7   4  21      136.58      134.37     31.07 o 
  -6   4  21      110.85       97.12     29.97 o 
  -5   4  21       53.75       44.29     21.68 o 
  -4   4  21       77.84       89.17     22.11 o 
  -3   4  21       85.50       71.86     24.75 o 
  -2   4  21       49.69       51.82     23.54 o 
  -1   4  21      266.08      250.02     50.37 o 
   0   4  21       15.20       26.09     44.18 o 
   1   4  21       37.11       15.59     23.43 o 
   2   4  21       51.37       47.01     25.09 o 
   3   4  21      159.39      159.08     30.70 o 
   4   4  21      204.75      184.96     27.23 o 
   5   4  21       65.64       85.50     25.49 o 
   6   4  21        0.11       -9.58     25.13 o 
   7   4  21       15.81        1.69     28.16 o 
   8   4  21      131.81       89.40     48.64 o 
  -8   5  21      677.17      743.23     70.39 o 
  -7   5  21     1056.64     1060.96     46.37 o 
  -6   5  21     2393.60     2549.55     62.22 o 
  -5   5  21      765.83      751.29     31.86 o 
  -4   5  21      105.53      109.89     29.48 o 
  -3   5  21      277.51      258.73     30.40 o 
  -2   5  21      400.60      412.89     31.06 o 
  -1   5  21       52.62       62.72     45.80 o 
   0   5  21      118.27      120.96     50.81 o 
   1   5  21       71.99       65.24     22.03 o 
   2   5  21      317.30      330.19     42.33 o 
   3   5  21      792.47      857.39     40.44 o 
   4   5  21      126.25      104.18     29.67 o 
   5   5  21      218.26      200.42     27.92 o 
   6   5  21      379.91      348.11     32.42 o 
   7   5  21      323.63      382.36     33.84 o 
   8   5  21      170.96      140.48     51.66 o 
  -7   6  21      444.37      405.93     37.68 o 
  -6   6  21       13.37       21.48     29.97 o 
  -5   6  21       23.58       20.05     22.67 o 
  -4   6  21        0.27       -0.34     26.72 o 
  -3   6  21       61.80       75.12     27.56 o 
  -2   6  21        9.17       21.39     24.44 o 
  -1   6  21       39.63       59.18     44.12 o 
   0   6  21        6.82       29.28     42.98 o 
   1   6  21       85.23       68.10     50.21 o 
   2   6  21       90.84      103.44     27.34 o 
   3   6  21        1.66       28.60     36.13 o 
   4   6  21      190.72      187.28     32.36 o 
   5   6  21      800.21      788.27     43.86 o 
   6   6  21      157.87      151.90     28.82 o 
   7   6  21      236.05      242.38     36.94 o 
  -7   7  21      426.30      436.69     37.16 o 
  -6   7  21      580.54      563.65     41.05 o 
  -5   7  21        4.13       -9.17     29.68 o 
  -4   7  21        3.42        6.72     28.76 o 
  -3   7  21      208.11      203.20     33.78 o 
  -2   7  21        8.80       -2.79     26.82 o 
  -1   7  21       84.36       54.74     48.66 o 
   0   7  21      385.75      381.55     56.85 o 
   1   7  21      430.07      395.19     54.21 o 
   2   7  21      532.72      570.65     60.74 o 
   3   7  21      313.12      294.50     32.43 o 
   4   7  21      707.06      733.54     41.29 o 
   5   7  21      417.94      407.48     37.88 o 
   6   7  21      220.22      258.12     36.55 o 
   7   7  21      177.19      186.96     54.11 o 
  -7   8  21       28.18        6.01     43.23 o 
  -6   8  21        1.38        1.67     32.59 o 
  -5   8  21       14.33       15.17     32.13 o 
  -4   8  21       11.41       20.16     31.10 o 
  -3   8  21      166.47      148.66     33.71 o 
  -2   8  21       36.17       22.05     27.96 o 
  -1   8  21       48.03       39.32     45.72 o 
   0   8  21       23.42       44.87     46.76 o 
   1   8  21        0.84       -2.03     48.36 o 
   2   8  21       46.00        3.02     48.31 o 
   3   8  21        6.63       41.11     50.83 o 
   4   8  21        7.06       15.99     47.72 o 
   5   8  21       37.02       31.41     33.27 o 
   6   8  21       35.77       20.02     33.07 o 
   7   8  21        7.35       19.19     48.05 o 
  -6   9  21       24.41       26.36     34.29 o 
  -5   9  21        4.09        7.91     32.40 o 
  -4   9  21       73.95       57.87     32.18 o 
  -3   9  21       12.92       -5.05     31.51 o 
  -2   9  21       41.30       67.38     49.26 o 
  -1   9  21        0.29       -2.51     48.51 o 
   0   9  21       15.92       27.99     52.31 o 
   1   9  21      136.92      130.49     57.71 o 
   2   9  21      622.69      632.24     66.66 o 
   3   9  21      964.79      967.44     70.31 o 
   4   9  21      623.38      598.41     66.85 o 
   5   9  21      568.33      604.77     61.15 o 
   6   9  21      765.50      791.79     62.57 o 
  -5  10  21      209.48      174.02     36.66 o 
  -4  10  21       29.44       45.92     41.76 o 
  -3  10  21       85.53       63.02     45.83 o 
  -2  10  21       20.74      -10.41     53.36 o 
  -1  10  21        6.85        6.16     52.58 o 
   0  10  21       53.38       33.25     45.52 o 
   1  10  21      278.02      265.96     54.30 o 
   2  10  21      418.64      461.51     56.76 o 
   3  10  21      382.63      381.07     63.38 o 
  -1  11  21        0.72       -2.09     46.43 o 
   0  11  21       78.13       66.13     55.90 o 
  -8   0  22      637.00      629.94     62.48 o 
  -7   0  22      769.29      724.31     60.85 o 
  -6   0  22      850.03      873.51     40.70 o 
  -5   0  22     1116.09     1221.34     53.78 o 
  -4   0  22       39.33       39.70     25.84 o 
  -3   0  22      129.21      108.93     25.24 o 
  -2   0  22       50.78       48.37     41.73 o 
  -1   0  22     2703.81     2823.87     92.31 o 
   0   0  22     2349.96     2637.49     91.33 o 
   1   0  22      365.10      448.24     54.13 o 
   2   0  22       84.36      104.51     30.17 o 
   3   0  22       57.09      113.85     33.14 o 
   4   0  22      446.91      415.74     37.54 o 
   5   0  22     1020.00     1044.65     49.88 o 
   6   0  22      574.70      488.19     41.03 o 
   7   0  22      521.22      563.24     44.96 o 
  -8   1  22      134.24       80.32     51.36 o 
  -7   1  22       19.56        1.30     31.67 o 
  -6   1  22      139.70      133.50     21.12 o 
  -5   1  22       31.50       19.62     22.75 o 
  -4   1  22        4.03      -10.83     21.43 o 
  -3   1  22        0.17        6.88     20.29 o 
  -2   1  22       16.30       11.02     29.97 o 
  -1   1  22        9.43       35.22     31.62 o 
   0   1  22      747.78      818.53     60.58 o 
   1   1  22      166.81      178.85     36.44 o 
   2   1  22        1.77        9.97     22.87 o 
   3   1  22       23.10       22.31     24.17 o 
   4   1  22      278.02      281.01     29.59 o 
   5   1  22        6.70       -2.14     26.77 o 
   6   1  22       30.40        8.58     26.87 o 
   7   1  22      145.40      130.62     26.80 o 
  -8   2  22      654.64      570.78     65.28 o 
  -7   2  22      763.61      813.84     65.03 o 
  -6   2  22     1405.48     1452.67     48.78 o 
  -5   2  22      974.31     1089.56     35.61 o 
  -4   2  22      298.95      333.11     27.21 o 
  -3   2  22       91.04       70.54     21.44 o 
  -2   2  22      375.68      409.90     36.71 o 
  -1   2  22      228.42      201.52     33.18 o 
   0   2  22      203.60      188.35     51.25 o 
   1   2  22        8.85       23.81     25.71 o 
   2   2  22      257.80      281.70     33.41 o 
   3   2  22      149.82      158.23     25.98 o 
   4   2  22       61.91       60.54     24.69 o 
   5   2  22       28.51       54.36     25.11 o 
   6   2  22       30.17       12.82     26.87 o 
   7   2  22      486.00      436.50     35.48 o 
  -8   3  22      647.73      684.18     66.35 o 
  -7   3  22      393.96      327.65     52.92 o 
  -6   3  22       42.49       43.94     28.58 o 
  -5   3  22       25.75       22.80     22.92 o 
  -4   3  22       42.34       36.08     22.27 o 
  -3   3  22       32.85       39.28     20.66 o 
  -2   3  22        4.74       11.48     28.39 o 
  -1   3  22        1.69        5.26     44.82 o 
   0   3  22       27.55       45.55     44.85 o 
   1   3  22       38.77       77.99     52.81 o 
   2   3  22      108.96      173.33     55.47 o 
   3   3  22       79.11       42.98     30.19 o 
   4   3  22       13.22        3.67     24.59 o 
   5   3  22      138.62      149.94     28.52 o 
   6   3  22       48.41       36.07     25.74 o 
   7   3  22        8.06       11.32     34.01 o 
  -7   4  22      426.51      448.43     57.10 o 
  -6   4  22      660.78      649.61     59.11 o 
  -5   4  22     1415.57     1416.46     48.39 o 
  -4   4  22     1385.64     1492.63     47.79 o 
  -3   4  22     1061.02     1062.14     87.94 o 
  -2   4  22     1383.38     1550.56     75.81 o 
  -1   4  22      724.89      601.32     59.61 o 
   0   4  22      871.11     1010.10     68.27 o 
   1   4  22      781.38      783.49     36.17 o 
   2   4  22      156.19      166.49     29.09 o 
   3   4  22       97.74       93.45     29.67 o 
   4   4  22      109.43      114.84     25.60 o 
   5   4  22       33.40       26.43     26.08 o 
   6   4  22       74.86       98.38     29.67 o 
   7   4  22      164.39      188.39     37.44 o 
  -7   5  22       86.76       55.20     49.64 o 
  -6   5  22       48.51       88.47     31.18 o 
  -5   5  22       93.80      116.38     24.19 o 
  -4   5  22       88.37      101.95     24.88 o 
  -3   5  22       36.37       52.99     27.39 o 
  -2   5  22      129.67      152.72     46.24 o 
  -1   5  22      337.99      374.52     56.40 o 
   0   5  22       53.84       71.27     46.02 o 
   1   5  22       19.28        1.86     52.10 o 
   2   5  22        0.29       15.83     25.18 o 
   3   5  22       21.73       22.20     28.67 o 
   4   5  22      130.08      115.68     32.69 o 
   5   5  22      348.04      317.36     30.41 o 
   6   5  22       53.51       46.36     25.74 o 
   7   5  22       63.88       93.64     34.73 o 
  -7   6  22      458.31      426.57     58.52 o 
  -6   6  22      676.39      730.43     43.35 o 
  -5   6  22     1176.37     1213.15     54.23 o 
  -4   6  22     1288.42     1421.93     83.56 o 
  -3   6  22     1090.56     1172.88     45.05 o 
  -2   6  22      654.74      636.88     60.00 o 
  -1   6  22      598.20      612.67     58.89 o 
   0   6  22      366.85      368.88     58.07 o 
   1   6  22       26.13       11.66     44.00 o 
   2   6  22       12.05      112.26     47.77 o 
   3   6  22       31.28       29.97     27.55 o 
   4   6  22       11.48        2.61     28.91 o 
   5   6  22      184.53      165.86     34.30 o 
   6   6  22      117.83       99.76     33.77 o 
   7   6  22      233.25      298.86     53.59 o 
  -6   7  22        2.10       -3.74     30.59 o 
  -5   7  22       48.93       37.69     31.65 o 
  -4   7  22      165.93      179.77     32.26 o 
  -3   7  22        6.18       13.62     28.18 o 
  -2   7  22        7.32       48.36     47.81 o 
  -1   7  22       96.47       53.72     50.97 o 
   0   7  22      399.37      397.35     55.78 o 
   1   7  22      108.95       78.01     53.45 o 
   2   7  22      148.18      126.58     57.21 o 
   3   7  22      121.38      121.09     47.65 o 
   4   7  22       86.85      131.62     32.08 o 
   5   7  22        9.84       -5.44     30.14 o 
   6   7  22       55.20       55.91     43.57 o 
  -6   8  22      721.19      701.45     43.44 o 
  -5   8  22      330.46      296.97     37.89 o 
  -4   8  22      315.42      327.05     37.72 o 
  -3   8  22      632.78      580.81     40.60 o 
  -2   8  22      551.03      613.90     59.14 o 
  -1   8  22      192.67      159.13     48.02 o 
   0   8  22       23.46       20.13     52.47 o 
   1   8  22        6.65       -5.25     45.56 o 
   2   8  22       26.88       -0.74     44.88 o 
   3   8  22      322.14      290.46     61.73 o 
   4   8  22      762.33      708.37     68.87 o 
   6   8  22      390.83      313.12     51.98 o 
  -5   9  22      193.79      116.44     49.53 o 
  -4   9  22      137.06      132.47     35.49 o 
  -3   9  22       50.69       42.06     51.74 o 
  -2   9  22        1.10       24.26     46.71 o 
  -1   9  22       27.40       60.29     52.95 o 
   0   9  22        0.99       26.92     52.03 o 
   1   9  22        4.20        9.34     55.43 o 
   2   9  22      122.86      125.09     57.96 o 
   3   9  22      422.89      468.38     61.64 o 
  -4  10  22     1407.15     1199.99     74.69 o 
  -7   1  23      246.19      237.91     52.57 o 
  -6   1  23      201.64      187.78     31.62 o 
  -5   1  23      174.94      171.82     24.66 o 
  -4   1  23       24.09       25.33     28.90 o 
  -3   1  23      135.39      181.48     33.25 o 
  -2   1  23      203.71      220.41     33.48 o 
  -1   1  23     1936.63     2158.99     60.47 o 
   0   1  23     1603.75     1706.91     56.90 o 
   1   1  23     2031.76     2405.53     95.82 o 
   2   1  23      792.00      769.65     35.70 o 
   3   1  23      419.43      437.35     27.39 o 
   4   1  23       81.47       80.28     23.92 o 
   5   1  23      118.78      156.11     26.57 o 
   6   1  23       23.91       31.32     26.00 o 
  -7   2  23       13.45       12.16     44.06 o 
  -6   2  23       13.17       10.99     28.74 o 
  -5   2  23       26.27       34.01     22.93 o 
  -4   2  23        0.32       -8.56     29.15 o 
  -3   2  23       98.43      127.44     32.83 o 
  -2   2  23       76.31       71.48     32.70 o 
  -1   2  23      139.86      118.80     35.23 o 
   0   2  23      598.50      592.11     44.60 o 
   1   2  23     1236.01     1336.50     73.15 o 
   2   2  23      461.92      481.14     38.11 o 
   3   2  23       30.21       43.79     24.61 o 
   4   2  23       10.72        6.85     24.76 o 
   5   2  23        0.38        4.47     26.98 o 
   6   2  23       16.86        7.58     29.44 o 
  -7   3  23       39.67       14.68     44.04 o 
  -6   3  23      143.89      154.18     31.35 o 
  -5   3  23      882.00      890.03     35.00 o 
  -4   3  23     1052.77     1039.79     45.49 o 
  -3   3  23      947.06     1103.22     64.12 o 
  -2   3  23     1133.01     1162.74     63.32 o 
  -1   3  23     1025.67     1174.24     73.78 o 
   0   3  23      439.16      481.97     59.85 o 
   1   3  23      710.75      708.00     65.98 o 
   2   3  23      632.66      648.07     38.72 o 
   3   3  23      344.46      348.37     36.64 o 
   4   3  23        4.98       41.64     32.84 o 
   5   3  23       41.09       72.87     32.41 o 
   6   3  23       87.95       58.21     27.92 o 
  -7   4  23        0.15      -11.87     45.39 o 
  -6   4  23        0.10      -15.47     29.80 o 
  -5   4  23       60.35       59.77     25.15 o 
  -4   4  23        0.04      -13.28     30.20 o 
  -3   4  23        0.40       13.65     30.79 o 
  -2   4  23        0.44       44.79     43.01 o 
  -1   4  23        5.31       34.82     44.81 o 
   0   4  23       21.98       27.97     44.66 o 
   1   4  23      100.39      432.54     63.17 o 
   2   4  23       84.03      232.31    117.15 o 
   3   4  23        1.76       21.40     41.40 o 
   4   4  23       11.31       23.20     29.68 o 
   5   4  23      101.09      120.21     27.82 o 
   6   4  23        0.59       33.99     43.40 o 
  -7   5  23       84.58       58.02     47.05 o 
  -6   5  23      252.84      263.37     35.91 o 
  -5   5  23     1564.42     1790.36     61.31 o 
  -4   5  23      857.01      795.61     41.99 o 
  -3   5  23      832.17      877.87     63.63 o 
  -2   5  23      566.93      583.93     62.08 o 
  -1   5  23     1896.20     2408.49     93.17 o 
   0   5  23      797.97      826.07     70.01 o 
   1   5  23      776.64      779.67     63.71 o 
   2   5  23      191.56      168.11     50.14 o 
   3   5  23      431.52      476.55     38.29 o 
   4   5  23       50.98       50.29     31.01 o 
   5   5  23       27.26      138.48    104.07 o 
   6   5  23        8.31       -1.08     46.79 o 
  -6   6  23      133.22      177.30     35.32 o 
  -5   6  23        7.59       14.53     32.05 o 
  -4   6  23        1.45       35.92     45.91 o 
  -3   6  23       10.95       12.36     45.97 o 
  -2   6  23        8.44       -4.28     48.73 o 
  -1   6  23       41.73       56.23     51.58 o 
   0   6  23       13.65        0.72     46.43 o 
   1   6  23       42.99       16.49     53.51 o 
   2   6  23       28.61       75.91     57.79 o 
   3   6  23        1.56      -12.78     44.46 o 
   4   6  23       85.05       65.89     31.64 o 
   5   6  23      215.99      210.44     45.43 o 
   6   6  23       17.63       44.24     42.73 o 
  -6   7  23       27.79       18.35     31.88 o 
  -5   7  23      252.46      254.01     36.71 o 
  -4   7  23     1089.01     1204.12     72.72 o 
  -3   7  23      877.39      910.11     70.20 o 
  -2   7  23      162.82      185.07     51.12 o 
  -1   7  23      687.80      875.28     64.93 o 
   0   7  23      381.57      399.66     57.99 o 
   1   7  23       64.84       57.28     46.47 o 
   2   7  23      177.10      186.41     50.46 o 
   3   7  23       57.81      123.47     57.16 o 
  -5   8  23       40.44       45.53     46.67 o 
  -4   8  23        4.65       12.79     48.05 o 
  -3   8  23       34.40       78.14     54.63 o 
  -2   8  23        7.59       14.87     48.42 o 
  -1   8  23       17.64      -12.41     48.13 o 
   0   8  23        0.63      -19.85     55.18 o 
   1   8  23      191.60      249.69     57.62 o 
   2   8  23        9.39      -12.91     53.94 o 
  -7   0  24       67.22       57.82     48.11 o 
  -5   0  24       55.28        2.59     38.12 o 
  -4   0  24      671.52      651.87     56.41 o 
  -3   0  24        9.70       27.65     41.18 o 
  -2   0  24       11.15       34.18     44.22 o 
  -1   0  24      570.57      609.87     59.15 o 
   0   0  24     2007.96     2370.88     91.87 o 
   1   0  24      110.40       95.29     52.93 o 
   2   0  24       55.61       90.10     55.19 o 
   3   0  24      209.96      202.43     34.98 o 
   4   0  24      354.10      422.65     40.75 o 
   5   0  24      173.75      116.16     50.05 o 
  -7   1  24       16.31        7.38     48.05 o 
  -5   1  24       90.59       90.67     29.04 o 
  -4   1  24        0.41      -20.07     29.18 o 
  -3   1  24       42.85       41.58     34.90 o 
  -2   1  24       12.42        3.98     31.45 o 
  -1   1  24       22.96       59.93     32.55 o 
   0   1  24      102.35      139.65     36.00 o 
   1   1  24        4.19      124.37     69.38 o 
   2   1  24      161.03      289.74     42.29 o 
   3   1  24       71.23       85.67     23.78 o 
   4   1  24       22.05       17.25     23.02 o 
   5   1  24        0.08      -23.41     33.15 o 
  -7   2  24      154.76      192.21     49.42 o 
  -5   2  24      205.78      179.16     37.86 o 
  -4   2  24        0.46       -3.38     29.28 o 
  -3   2  24      144.40      133.05     32.34 o 
  -2   2  24      323.10      416.29     53.02 o 
  -1   2  24      389.62      424.24     39.17 o 
   0   2  24      875.62     1052.79     76.37 o 
   1   2  24     1228.26     1229.53     52.93 o 
   2   2  24      460.84      457.64     36.39 o 
   3   2  24      718.07      747.55     83.16 o 
   4   2  24      251.91      234.53     29.42 o 
   5   2  24      197.68      179.56     36.16 o 
   6   2  24        5.00        2.70     47.55 o 
  -6   3  24       20.07       14.04     28.13 o 
  -5   3  24        4.33        3.63     28.39 o 
  -4   3  24       36.21       12.39     30.36 o 
  -3   3  24       21.79       38.27     32.87 o 
  -2   3  24       49.44       91.86     35.39 o 
  -1   3  24       31.01       30.42     34.22 o 
   0   3  24        4.92       31.32     52.53 o 
   1   3  24       59.84      124.37     55.67 o 
   2   3  24      318.84      568.71    272.75 o 
   3   3  24      201.46      198.21     35.07 o 
   4   3  24        4.50       14.37     31.55 o 
   5   3  24      184.60      185.77     35.70 o 
   6   3  24        8.68       57.14     45.32 o 
  -6   4  24       47.10       59.71     30.59 o 
  -5   4  24       51.73       51.24     43.77 o 
  -4   4  24      299.71      278.76     38.02 o 
  -3   4  24        2.07        9.63     32.82 o 
  -2   4  24      581.34      671.40     43.69 o 
  -1   4  24      777.90      962.67     72.21 o 
   0   4  24     1959.98     1907.26     85.29 o 
   1   4  24     1683.85     1867.82     89.77 o 
   2   4  24     1517.88     1615.30     86.10 o 
   3   4  24      754.52      715.43     41.36 o 
   4   4  24      198.23      217.69     36.39 o 
   5   4  24       77.47      113.49     45.91 o 
   6   4  24       69.46       83.68     50.41 o 
  -6   5  24       10.95       10.68     39.98 o 
  -5   5  24        3.56       18.48     42.87 o 
  -4   5  24       28.95       43.86     31.79 o 
  -3   5  24       17.27       41.00     32.68 o 
  -2   5  24       46.97       58.18     45.75 o 
  -1   5  24        5.20       45.88     46.54 o 
   0   5  24      320.59      396.78     56.36 o 
   1   5  24       33.60       55.29     52.00 o 
   2   5  24       32.49       65.71     53.37 o 
   3   5  24        8.64       56.37     53.46 o 
   5   5  24        0.22       -0.05     43.41 o 
  -5   6  24       15.90       68.52     46.71 o 
  -4   6  24      338.88      365.96     42.52 o 
  -3   6  24      402.82      324.03     57.83 o 
  -2   6  24      262.89      269.65     52.78 o 
  -1   6  24      379.82      431.36     57.24 o 
   0   6  24      241.98      276.52     57.99 o 
   1   6  24      230.79      254.60     52.88 o 
   2   6  24      741.96      774.04     66.41 o 
  -2   7  24       86.60      150.03     55.79 o 
  -1   7  24        4.36        4.82     54.12 o 
  -5   1  25      181.09      162.67     31.17 o 
  -4   1  25        8.52        3.92     29.68 o 
  -3   1  25        2.77       -0.62     30.12 o 
  -2   1  25      156.53      202.66     38.05 o 
  -1   1  25        7.26       22.86     34.90 o 
   0   1  25      428.52      520.81     45.60 o 
   1   1  25      109.96      113.07     36.88 o 
   2   1  25      261.74      412.00     58.69 o 
   3   1  25      103.29       63.34     40.33 o 
   4   1  25      288.62      268.46     36.32 o 
   5   1  25       60.00       41.77     43.52 o 
  -5   2  25       16.93       10.96     28.75 o 
  -4   2  25       35.38       35.64     31.80 o 
  -3   2  25       22.50       30.63     31.17 o 
  -2   2  25        0.62        7.93     33.73 o 
  -1   2  25      216.09      261.58     38.83 o 
   0   2  25       10.80       35.06     39.62 o 
   1   2  25        1.84        8.85     36.13 o 
   2   2  25       71.42      118.72     39.13 o 
   3   2  25        8.13      -23.30     40.70 o 
   4   2  25        1.25       -4.28     40.23 o 
   5   2  25        0.33       -3.42     45.51 o 
  -5   3  25      225.97      230.35     50.18 o 
  -4   3  25      150.13      115.85     32.55 o 
  -3   3  25       48.53       65.24     51.59 o 
  -2   3  25       10.44       19.15     34.12 o 
  -1   3  25       33.12       36.86     34.29 o 
   0   3  25       35.88       94.79     35.60 o 
   1   3  25      313.75      343.22     59.25 o 
   2   3  25      264.19      268.46     59.33 o 
   3   3  25      153.18      120.29     41.89 o 
   4   3  25      296.02      245.81     50.14 o 
   5   3  25      226.80      201.99     51.41 o 
  -5   4  25      103.47      106.56     48.96 o 
  -4   4  25        0.41        5.47     30.83 o 
  -3   4  25      100.67      109.01     32.52 o 
  -2   4  25       75.88      109.04     37.32 o 
  -1   4  25        7.14       -3.34     35.44 o 
   0   4  25       39.81       33.43     52.60 o 
   1   4  25       43.55       40.47     56.27 o 
  -4   5  25      334.01      283.87     50.16 o 
  -3   5  25       82.19       74.77     48.68 o 
  -2   5  25        0.18       47.13     53.74 o 
  -3   6  25      696.26      801.42     63.96 o 
  -4   0  26      242.86      351.01     53.83 o 
  -3   0  26        6.47        4.71     45.48 o 
  -2   0  26      567.46      755.92     68.84 o 
  -1   0  26      262.54      240.94     59.54 o 
   4   0  26      271.35      291.27     54.43 o 
  -4   1  26        6.10      -26.31     32.44 o 
  -3   1  26       68.56       82.20     34.02 o 
  -2   1  26        0.68       16.91     34.24 o 
  -1   1  26        9.76       20.10     37.50 o 
   4   1  26       33.33       20.99     42.83 o 
  -4   2  26      504.59      512.17     57.60 o 
  -3   2  26      270.12      271.59     52.72 o 
  -2   2  26      565.19      667.50     62.38 o 
  -1   2  26      719.36      788.87     66.39 o 
   4   2  26       11.71       25.16     38.71 o 
  -4   3  26      130.29      189.74     49.64 o 
  -3   3  26       19.42       39.83     44.52 o 
  -2   3  26        0.11       12.57     52.38 o 
                                                 
